# Supplementary material for: Pangenomic Characterization of Campylobacter Plasmids for Enhanced Molecular Typing, Risk Assessment and Source Attribution
Source: Pathogens. 2025 Sep 16;14(9):936. doi: 10.3390/pathogens14090936 (PMC12472675; doi:10.3390/pathogens14090936)
Supplement: Supplementary file 1 [file pathogens-14-00936-s001.zip]

Archive with 6 entries (6 files):
- Figure_S1.png
- Figure_S2.png
- Figure_S3.png
- Figure_S4.png
- Figure_S5.png
- supplemental_tables.xlsx
