# Supplementary material for: Pangenomic Characterization of Campylobacter Plasmids for Enhanced Molecular Typing, Risk Assessment and Source Attribution
Source: Pathogens. 2025 Sep 16;14(9):936. doi: 10.3390/pathogens14090936 (PMC12472675; doi:10.3390/pathogens14090936)
Supplement: Supplementary file 1 [file pathogens-14-00936-s001.zip › supplemental_tables.xlsx]

## Sheet: Table_S1
Accession	Plasmid Group	Plasmid Subgroup	MOB Typer Primary Cluster	MOB Typer Secondary Cluster	Length		pTet-to-plasmid (how much of the pTet reference aligns to the plasmid)	plasmid-to-pTet (how much of the plasmid aligns to pTet reference)	pVir-to-plasmid	plasmid-to-pVir	pCC42-to-plasmid	plasmid-to-pCC42	pT6SS-to-plasmid	plasmid-to-pT6SS		T6SS	TXSScan: pT4SSt	MOB	CONJScan: dCONJ_typeT	TXSScan: T4SS_typeT	T5bSS	T0SS	SectretionSystems on plasmid		aac(6')-Im	aad9	aadE	ant(6)-Ia	aph(2'')-If	aph(2'')-Ig	aph(2'')-Ih	aph(2'')-IIa	aph(2'')-IIIa	aph(3')-IIIa	aph(3')-VIIa	catA	catA13	cfr(C)	fexA	sat4	tet(L)	tet(O)	tet(O/M/O)		Source	Campylobacter Species	Organization
AP028354.1	pTet	5	AC320	AL463	40882		0.894	1.003	0	0	0.019	0.013	0.362	1.074		0	0	0	0	0	0	0	0		0	0	0	0	0	0	0	0	0	0	0	0	0	0	0	0	0	1	0		human	jejuni	PLSDB
NZ_CP103056.1	pTet	5	AC320	AL464	42727		0.761	0.816	0.017	0.015	0.014	0.009	0.303	0.86		0	0	0	0	1	0	0	1		0	0	0	0	0	0	0	0	0	0	0	0	0	0	0	0	0	0	0		chicken	coli	PLSDB
CP002030.1	pTet	5	AC320	AL465	44086		0.81	0.843	0.031	0.027	0.039	0.024	0.339	0.933		0	1	0	0	0	0	0	1		0	0	0	0	0	0	0	0	0	0	0	0	0	0	0	0	0	1	0		other/unknown	jejuni	PLSDB
AP026000.1	pTet	5	AC320	AL465	44094		0.803	0.835	0.032	0.027	0.039	0.024	0.336	0.924		0	1	0	0	0	0	0	1		0	0	0	0	0	0	0	0	0	0	0	0	0	0	0	0	0	1	0		human	jejuni	PLSDB
NZ_OQ553937.1	pTet	5	AC320	AL464	39389		0.776	0.903	0.029	0.028	0.014	0.01	0.318	0.978		0	1	0	0	0	0	0	1		0	0	0	0	0	0	0	0	0	0	0	0	0	0	0	0	0	0	0		human	coli	PLSDB
NZ_CP076658.1	pTet	5	AC321	AL467	44229		0.717	0.743	0	0	0.022	0.014	0.302	0.827		0	1	0	0	0	0	0	1		0	0	0	0	0	0	0	0	0	0	0	0	0	0	0	0	0	0	0		environmental	novaezeelandiae	PLSDB
CP156052.1	pTet	4	AC321	AL467	54980		0.898	0.749	0	0	0.015	0.007	0.363	0.8		0	1	0	0	0	0	0	1		0	0	0	1	0	0	0	0	0	1	0	0	0	0	0	1	0	1	0		chicken	jejuni	NARMS
NZ_CP017230.1	pTet	4	AC321	AL467	51524		0.945	0.841	0.005	0.004	0.038	0.02	0.381	0.896		0	1	0	0	0	0	0	1		0	0	0	0	0	0	0	0	0	0	0	0	0	0	0	0	0	1	0		human	jejuni	PLSDB
NZ_CP013735.1	pTet	4	AC321	AL469	27981		0.532	0.873	0	0	0.038	0.037	0.22	0.952		0	1	0	0	0	0	0	1		0	0	0	0	0	0	0	0	0	0	0	0	0	0	0	0	0	0	0		chicken	coli	PLSDB
CP047483.1	pTet	4	AC321	AL467	48211		0.879	0.836	0.024	0.019	0.038	0.021	0.357	0.898		0	1	0	0	0	0	0	1		0	0	0	0	0	0	0	0	0	0	0	0	0	0	0	0	0	1	0		human	jejuni	PLSDB
CP169442.1	pTet	4	AC321	AL467	67438		0.843	0.573	0	0	0.038	0.015	0.351	0.631		0	1	0	0	0	0	0	1		0	1	1	1	1	0	0	0	0	1	0	0	0	0	0	1	0	1	0		human	jejuni	NARMS
NZ_CP028186.1	pTet	4	AC321	AL467	66602		0.843	0.58	0	0	0.038	0.015	0.351	0.64		0	1	0	0	0	0	0	1		0	1	1	1	1	0	0	0	0	1	0	0	0	0	0	1	0	1	0		other/unknown	jejuni	PLSDB
AP025982.1	pTet	4	AC321	AL467	60688		0.843	0.637	0	0	0.038	0.017	0.351	0.702		0	1	0	0	0	0	0	1		0	1	1	0	0	0	0	0	0	0	0	0	0	0	0	0	0	1	0		human	jejuni	PLSDB
NZ_CP076836.1	pTet	4	AC321	AL467	45798		0.788	0.789	0.048	0.04	0.038	0.022	0.337	0.892		0	0	0	0	1	0	0	1		0	0	0	0	0	0	0	0	0	0	0	0	0	0	0	0	0	1	0		human	jejuni	PLSDB
CP132124.1	pTet	4	AC321	AL467	56851		0.945	0.762	0.005	0.003	0	0	0.381	0.813		0	1	0	0	0	0	0	1		0	0	0	0	0	0	0	0	0	0	0	0	0	0	0	0	0	1	0		companion animal	jejuni	NARMS
CP132133.1	pTet	4	AC321	AL467	56851		0.945	0.762	0.005	0.003	0	0	0.381	0.813		0	1	0	0	0	0	0	1		0	0	0	0	0	0	0	0	0	0	0	0	0	0	0	0	0	1	0		companion animal	jejuni	NARMS
CP132116.1	pTet	4	AC321	AL467	56851		0.945	0.762	0.005	0.003	0.012	0.006	0.381	0.813		0	1	0	0	0	0	0	1		0	0	0	0	0	0	0	0	0	0	0	0	0	0	0	0	0	1	0		human	jejuni	NARMS
CP132119.1	pTet	4	AC321	AL467	76121		0.927	0.558	0.005	0.003	0	0	0.363	0.579		0	1	0	0	0	0	0	1		0	1	1	0	0	0	1	0	0	1	0	0	0	0	0	1	0	2	0		human	jejuni	NARMS
NZ_CP044170.1	pTet	4	AC321	AL467	72808		0.927	0.584	0.005	0.003	0.038	0.014	0.363	0.605		0	1	0	0	0	0	0	1		0	1	1	0	0	0	1	0	0	1	0	0	0	0	0	1	0	2	0		other/unknown	jejuni	PLSDB
NZ_CP047217.1	pTet	3	AC320	AL464	57368		0.902	0.721	0.005	0.003	0.016	0.007	0.366	0.774		0	1	0	0	0	0	0	1		0	0	0	0	0	0	0	0	0	1	0	0	0	1	0	0	0	1	0		swine	coli	PLSDB
NZ_CP047213.1	pTet	3	AC320	AL464	62417		0.956	0.703	0.005	0.003	0.015	0.007	0.386	0.751		0	1	0	0	0	0	0	1		0	0	0	0	0	0	0	0	0	1	0	0	0	1	0	0	0	1	0		swine	coli	PLSDB
AP028343.1	pTet	3	AC320	AL464	45331		0.92	0.931	0.005	0.004	0.006	0.003	0.379	1.015		0	1	0	0	0	0	0	1		0	0	0	0	0	0	0	0	0	0	0	0	0	0	0	0	0	1	0		human	jejuni	PLSDB
AP025971.1	pTet	3	AC320	AL464	41247		0.83	0.923	0	0	0.016	0.01	0.346	1.018		0	1	0	0	0	0	0	1		0	0	0	0	0	0	0	0	0	0	0	0	0	0	0	0	0	1	0		human	jejuni	PLSDB
AP028410.1	pTet	3	AC320	AL464	43256		0.76	0.806	0	0	0.004	0.003	0.317	0.889		0	1	0	0	0	0	0	1		0	0	0	0	0	0	0	0	0	0	0	0	0	0	0	0	0	0	0		human	coli	PLSDB
NZ_ON101335.1	pTet	3	AC320	AL464	44665		0.939	0.964	0.005	0.004	0.015	0.009	0.381	1.034		0	1	0	0	0	0	0	1		0	0	0	0	0	0	0	0	0	0	0	0	0	0	0	0	0	1	0		other/unknown	jejuni	PLSDB
NZ_CP011017.1	pTet	3	AC320	AL464	44826		0.94	0.961	0.005	0.004	0.015	0.009	0.381	1.031		0	1	0	0	0	0	0	1		0	0	0	0	0	0	0	0	0	0	0	0	0	0	0	0	0	1	0		human	coli	PLSDB
NZ_OQ553941.1	pTet	3	AC320	AL464	44469		0.936	0.965	0.005	0.004	0.015	0.009	0.38	1.035		0	1	0	0	0	0	0	1		0	0	0	0	0	0	0	0	0	0	0	0	0	0	0	0	0	1	0		human	jejuni	PLSDB
NC_006134.1	pTet	3	AC320	AL464	44709		0.938	0.962	0.005	0.004	0.015	0.009	0.381	1.033		0	1	0	0	0	0	0	1		0	0	0	0	0	0	0	0	0	0	0	0	0	0	0	0	0	0	1		other/unknown	coli	PLSDB
NZ_CP048762.1	pTet	3	AC320	AL464	48003		0.844	0.806	0	0	0.016	0.009	0.345	0.872		0	1	0	0	0	0	0	1		0	0	0	0	0	0	0	0	0	0	0	1	0	0	1	0	1	1	0		wild bird	jejuni	PLSDB
NZ_CP030889.1	pTet	3	AC320	AL464	42270		0.885	0.96	0.005	0.005	0.003	0.002	0.36	1.034		0	0	0	1	0	0	0	1		0	0	0	0	0	0	0	0	0	0	0	0	0	0	0	0	0	0	1		chicken	jejuni	PLSDB
NZ_CP043764.1	pTet	3	AC320	AL464	41772		0.852	0.935	0	0	0.014	0.009	0.355	1.03		0	1	0	0	0	0	0	1		0	0	0	0	0	0	0	0	0	0	0	0	0	0	0	0	0	1	0		chicken	jejuni	PLSDB
AP028406.1	pTet	3	AC320	AL464	40237		0.841	0.958	0	0	0.015	0.01	0.344	1.036		0	1	0	0	0	0	0	1		0	0	0	0	0	0	0	0	0	0	0	0	0	0	0	0	0	0	1		human	coli	PLSDB
NZ_CP017419.1	pTet	3	AC320	AL464	42686		0.876	0.941	0.002	0.002	0.015	0.01	0.364	1.034		0	1	0	0	0	0	0	1		0	0	0	0	0	0	0	0	0	0	0	0	0	0	0	0	0	1	0		chicken	jejuni	PLSDB
NZ_CP017416.1	pTet	3	AC320	AL464	44919		0.893	0.911	0.005	0.004	0.018	0.011	0.363	0.979		0	1	0	0	0	0	0	1		0	0	0	0	0	0	0	0	0	0	0	0	0	0	0	0	0	1	0		chicken	jejuni	PLSDB
NZ_CP017861.1	pTet	3	AC320	AL464	43077		0.887	0.944	0.002	0.002	0.019	0.012	0.361	1.017		0	1	0	0	0	0	0	1		0	0	0	0	0	0	0	0	0	0	0	0	0	0	0	0	0	1	0		chicken	jejuni	PLSDB
NC_022354.1	pTet	3	AC320	AL464	46904		0.899	0.879	0.005	0.004	0.019	0.011	0.366	0.946		0	1	0	0	0	0	0	1		0	0	0	0	0	0	0	0	0	1	0	0	0	0	0	0	0	1	0		human	jejuni	PLSDB
AP025988.1	pTet	3	AC320	AL464	45689		0.946	0.949	0.005	0.004	0.019	0.012	0.384	1.018		0	1	0	0	0	0	0	1		0	0	0	0	0	0	0	0	0	0	0	0	0	0	0	0	0	1	0		human	jejuni	PLSDB
NC_017282.1	pTet	3	AC320	AL464	43224		0.896	0.95	0.002	0.002	0.014	0.009	0.365	1.023		0	1	0	0	0	0	0	1		0	0	0	0	0	0	0	0	0	0	0	0	0	0	0	0	0	1	0		other/unknown	jejuni	PLSDB
NZ_OQ553946.1	pTet	3	AC320	AL464	49853		0.869	0.8	0.005	0.004	0.015	0.008	0.362	0.88		0	1	0	0	0	0	0	1		0	0	0	0	0	0	0	0	0	1	0	0	0	0	0	0	0	1	0		human	coli	PLSDB
NZ_CP071593.1	pTet	3	AC320	AL464	48659		0.892	0.841	0.005	0.004	0.015	0.008	0.361	0.9		0	1	0	0	0	0	0	1		0	0	0	1	0	0	0	0	0	1	0	0	0	0	0	1	0	1	0		human	jejuni	PLSDB
NZ_MK541988.1	pTet	3	AC320	AL464	48049		0.895	0.854	0.005	0.004	0.019	0.011	0.372	0.939		0	1	0	0	0	0	0	1		0	0	0	0	0	0	0	0	0	1	0	0	0	1	0	0	0	1	0		other/unknown	coli	PLSDB
NZ_KX686749.1	pTet	3	AC320	AL464	48050		0.895	0.854	0.005	0.004	0.019	0.011	0.372	0.939		0	1	0	0	0	0	0	1		0	0	0	0	0	0	0	0	0	1	0	0	0	1	0	0	0	1	0		other/unknown	coli	PLSDB
MK541989.1	pTet	3	AC320	AL464	48049		0.895	0.854	0.005	0.004	0.019	0.011	0.372	0.939		0	1	0	0	0	0	0	1		0	0	0	0	0	0	0	0	0	1	0	0	0	1	0	0	0	1	0		other/unknown	coli	NARMS
NZ_MK541989.1	pTet	3	AC320	AL464	48049		0.895	0.854	0.005	0.004	0.019	0.011	0.372	0.939		0	1	0	0	0	0	0	1		0	0	0	0	0	0	0	0	0	1	0	0	0	1	0	0	0	1	0		other/unknown	coli	PLSDB
CP155840.1	pTet	3	AC320	AL464	49715		0.885	0.816	0.005	0.004	0.019	0.011	0.368	0.898		0	1	0	0	0	0	0	1		0	0	0	0	0	0	0	0	1	1	0	0	0	0	0	0	0	1	0		chicken	jejuni	NARMS
pN13165	pTet	3	AC320	AL464	54811		0.929	0.777	0.005	0.004	0.019	0.01	0.385	0.852		0	1	0	0	0	0	0	1		0	0	0	1	0	0	0	0	0	1	0	0	0	0	0	1	0	1	0		chicken	jejuni	NARMS
NZ_CP007180.1	pTet	3	AC320	AL464	48424		0.935	0.885	0.005	0.004	0.019	0.011	0.394	0.986		0	1	0	0	0	0	0	1		0	0	0	0	0	0	0	0	0	0	0	0	0	0	0	0	0	1	0		other/unknown	coli	PLSDB
NZ_CP076511.1	pTet	3	AC320	AL464	49590		0.87	0.804	0	0	0.016	0.009	0.367	0.898		0	1	0	0	0	0	0	1		0	0	0	1	0	0	0	0	0	1	0	0	0	0	0	1	0	1	0		human	coli	PLSDB
NZ_CP030867.1	pTet	3	AC320	AL464	49456		0.911	0.844	0.005	0.004	0.015	0.008	0.382	0.937		0	1	0	0	0	0	0	1		0	0	0	0	0	0	0	0	0	0	0	0	0	0	0	0	0	1	0		chicken	jejuni	PLSDB
CP155846.1	pTet	3	AC320	AL464	55120		0.938	0.78	0.005	0.004	0.019	0.01	0.388	0.854		0	1	0	0	0	0	0	1		0	1	0	1	0	1	0	0	0	1	0	0	0	0	0	1	0	1	0		chicken	jejuni	NARMS
CP169450.1	pTet	3	AC320	AL464	55809		0.937	0.77	0.005	0.004	0.019	0.009	0.388	0.843		0	1	0	0	0	0	0	1		0	1	0	1	0	1	0	0	0	1	0	0	0	0	0	1	0	1	0		chicken	coli	NARMS
NC_022355.1	pTet	3	AC320	AL464	55127		0.938	0.78	0.005	0.004	0.019	0.01	0.388	0.854		0	1	0	0	0	0	0	1		0	1	0	1	0	1	0	0	0	1	0	0	0	0	0	1	0	1	0		other/unknown	coli	PLSDB
NZ_CP045793.1	pTet	3	AC320	AL464	55123		0.937	0.78	0.005	0.004	0.019	0.01	0.388	0.853		0	1	0	0	0	0	0	1		0	1	0	1	0	1	0	0	0	1	0	0	0	0	0	1	0	1	0		chicken	coli	PLSDB
NZ_CP023546.1	pTet	3	AC320	AL464	55124		0.937	0.78	0.005	0.004	0.019	0.01	0.388	0.853		0	1	0	0	0	0	0	1		0	1	0	1	0	1	0	0	0	1	0	0	0	0	0	1	0	1	0		chicken	coli	PLSDB
NZ_CP017872.1	pTet	3	AC320	AL464	55124		0.937	0.78	0.005	0.004	0.019	0.01	0.388	0.854		0	1	0	0	0	0	0	1		0	1	0	1	0	1	0	0	0	1	0	0	0	0	0	1	0	1	0		chicken	coli	PLSDB
NZ_CP045790.1	pTet	3	AC320	AL464	55123		0.938	0.78	0.005	0.004	0.019	0.01	0.388	0.854		0	1	0	0	0	0	0	1		0	1	0	1	0	1	0	0	0	1	0	0	0	0	0	1	0	1	0		chicken	jejuni	PLSDB
NZ_CP023544.1	pTet	3	AC320	AL464	55132		0.937	0.779	0.005	0.004	0.019	0.01	0.388	0.853		0	1	0	0	0	0	0	1		0	1	0	1	0	1	0	0	0	1	0	0	0	0	0	1	0	1	0		chicken	jejuni	PLSDB
CP155886.1	pTet	3	AC320	AL464	55799		0.937	0.77	0.005	0.004	0.019	0.009	0.388	0.843		0	1	0	0	0	0	0	1		0	1	0	1	0	1	0	0	0	1	0	0	0	0	0	1	0	1	0		chicken	coli	NARMS
CP156055.1	pTet	3	AC320	AL464	55010		0.934	0.778	0.005	0.004	0.019	0.01	0.386	0.852		0	1	0	0	0	0	0	1		0	1	0	1	0	1	0	0	0	1	0	0	0	0	0	1	0	1	0		chicken	jejuni	NARMS
NZ_CP020775.1	pTet	3	AC320	AL464	45904		0.932	0.931	0.005	0.004	0.015	0.009	0.385	1.016		0	1	0	0	0	0	0	1		0	0	0	0	0	0	0	0	0	1	0	0	0	0	0	0	0	1	0		cattle	jejuni	PLSDB
NZ_CP007182.1	pTet	3	AC320	AL463	47964		0.949	0.907	0.005	0.004	0.019	0.011	0.383	0.968		0	1	0	0	0	0	0	1		0	0	0	1	0	0	0	0	0	1	0	0	0	0	0	1	0	1	0		other/unknown	coli	PLSDB
AP028368.1	pTet	3	AC320	AL464	46295		0.929	0.921	0.005	0.004	0.014	0.008	0.383	1.004		0	1	0	0	0	0	0	1		0	0	0	0	0	0	0	0	0	0	0	0	0	0	0	0	0	1	0		human	jejuni	PLSDB
AP028347.1	pTet	3	AC320	AL464	43592		0.906	0.953	0	0	0.014	0.009	0.373	1.038		0	1	0	0	0	0	0	1		0	0	0	0	0	0	0	0	0	0	0	0	0	0	0	0	0	1	0		human	jejuni	PLSDB
AP028356.1	pTet	3	AC320	AL464	45732		0.927	0.93	0.005	0.004	0.015	0.009	0.384	1.018		0	1	0	0	0	0	0	1		0	0	0	0	0	0	0	0	0	0	0	0	0	0	0	0	0	1	0		human	jejuni	PLSDB
NZ_CP017879.1	pTet	3	AC320	AL464	46186		0.935	0.928	0.002	0.002	0.02	0.012	0.377	0.99		0	1	0	0	0	0	0	1		0	0	0	0	0	0	0	0	0	0	0	0	0	0	0	0	0	1	0		chicken	coli	PLSDB
NZ_CP017866.1	pTet	3	AC320	AL464	46193		0.935	0.928	0.002	0.002	0.02	0.012	0.377	0.99		0	1	0	0	0	0	0	1		0	0	0	0	0	0	0	0	0	0	0	0	0	0	0	0	0	1	0		chicken	coli	PLSDB
NZ_CP017869.1	pTet	3	AC320	AL464	45633		0.906	0.91	0.002	0.002	0.019	0.011	0.376	1		0	1	0	0	0	0	0	1		0	0	0	0	0	0	0	0	0	0	0	0	0	0	0	0	0	1	0		chicken	coli	PLSDB
CP059361.1	pTet	3	AC320	AL464	36539		0.726	0.911	0.002	0.002	0.014	0.011	0.286	0.948		0	0	0	0	1	0	0	1		0	0	0	0	0	0	0	0	0	0	0	0	0	0	0	0	0	1	0		other/unknown	coli	PLSDB
NZ_CP022471.1	pTet	2	AC320	AL463	45197		0.986	1	0.005	0.004	0.02	0.012	0.397	1.065		0	1	0	0	0	0	0	1		0	0	0	0	0	0	0	0	0	0	0	0	0	0	0	0	0	1	0		human	jejuni	PLSDB
NC_008790.1	pTet	2	AC320	AL463	45025		0.982	1	0.005	0.004	0.02	0.012	0.395	1.065		0	1	0	0	0	0	0	1		0	0	0	0	0	0	0	0	0	0	0	0	0	0	0	0	0	1	0		other/unknown	jejuni	PLSDB
NC_006135.1	pTet	2	AC320	AL463	45205		0.986	1	0.005	0.004	0.02	0.012	0.397	1.065		0	1	0	0	0	0	0	1		0	0	0	0	0	0	0	0	0	0	0	0	0	0	0	0	0	1	0		other/unknown	jejuni	PLSDB
NZ_ON007234.1	pTet	2	AC320	AL463	47760		0.929	0.892	0.005	0.004	0.02	0.011	0.391	0.993		0	1	0	0	0	0	0	1		0	0	0	1	0	0	0	0	0	1	0	0	0	0	0	0	0	1	0		other/unknown	jejuni	PLSDB
AP025964.1	pTet	2	AC320	AL463	45699		0.954	0.957	0.005	0.004	0.02	0.012	0.399	1.06		0	1	0	0	0	0	0	1		0	0	0	0	0	0	0	0	0	0	0	0	0	0	0	0	0	0	1		human	jejuni	PLSDB
NC_007141.1	pTet	2	AC320	AL463	45212		0.986	1	0.005	0.004	0.02	0.012	0.397	1.065		0	1	0	0	0	0	0	1		0	0	0	0	0	0	0	0	0	0	0	0	0	0	0	0	0	1	0		other/unknown	jejuni	PLSDB
NZ_CP058294.1	pTet	2	AC320	AL463	45596		0.97	0.975	0.005	0.004	0.02	0.012	0.405	1.076		0	1	0	0	0	0	0	1		0	0	0	0	0	0	0	0	0	0	0	0	0	0	0	0	0	1	0		chicken	jejuni	PLSDB
NZ_CP007750.1	pTet	2	AC320	AL463	46450		0.969	0.956	0.005	0.004	0.019	0.011	0.406	1.059		0	0	0	0	1	0	0	1		0	0	0	0	0	0	0	0	0	0	0	0	0	0	0	0	0	1	0		other/unknown	jejuni	PLSDB
CP169444.1	pTet	2	AC321	AL467	52204		0.886	0.779	0.001	0.001	0.037	0.02	0.365	0.847		0	1	0	0	0	0	0	1		1	1	1	0	0	0	0	1	0	0	0	0	0	0	0	0	0	1	0		human	jejuni	NARMS
CP155893.1	pTet	2	AC321	AL467	47150		0.962	0.935	0.005	0.004	0.015	0.009	0.388	0.997		0	0	0	0	1	0	0	1		0	0	0	0	0	0	0	0	0	0	0	0	0	0	0	0	0	1	0		chicken	coli	NARMS
CP050684.1	pTet	2	AC321	AL467	47469		0.939	0.907	0.005	0.004	0.038	0.022	0.386	0.986		0	1	0	0	0	0	0	1		0	0	0	0	0	0	0	0	0	0	0	0	0	0	0	0	0	1	0		human	jejuni	PLSDB
AP028349.1	pTet	2	AC321	AL467	47341		0.937	0.907	0.005	0.004	0.038	0.022	0.386	0.989		0	1	0	0	0	0	0	1		0	0	0	0	0	0	0	0	0	0	0	0	0	0	0	0	0	1	0		human	jejuni	PLSDB
CP155863.1	pTet	2	AC321	AL467	47160		0.962	0.935	0.005	0.004	0.015	0.009	0.388	0.997		0	1	0	0	0	0	0	1		0	0	0	0	0	0	0	0	0	0	0	0	0	0	0	0	0	1	0		chicken	jejuni	NARMS
NZ_CP045046.1	pTet	2	AC321	AL467	47087		0.963	0.937	0.005	0.004	0.042	0.024	0.388	0.999		0	1	0	0	0	0	0	1		0	0	0	0	0	0	0	0	0	0	0	0	0	0	0	0	0	1	0		turkey	jejuni	PLSDB
CP132122.1	pTet	2	AC321	AL467	50000		0.902	0.827	0.005	0.004	0.038	0.021	0.374	0.906		0	1	0	0	0	0	0	1		0	0	0	0	0	0	0	0	0	1	0	0	0	0	0	0	0	1	0		companion animal	jejuni	NARMS
AP025980.1	pTet	2	AC321	AL467	47525		0.94	0.907	0.005	0.004	0.038	0.022	0.388	0.99		0	1	0	0	0	0	0	1		0	0	0	0	0	0	0	0	0	0	0	0	0	0	0	0	0	0	1		human	jejuni	PLSDB
AP025962.1	pTet	2	AC321	AL467	45460		0.903	0.911	0.005	0.004	0.038	0.023	0.366	0.976		0	0	0	1	0	0	0	1		0	0	0	0	0	0	0	0	0	0	0	0	0	0	0	0	0	0	1		human	jejuni	PLSDB
AP028375.1	pTet	2	AC321	AL467	47498		0.938	0.906	0.005	0.004	0.038	0.022	0.387	0.987		0	1	0	0	0	0	0	1		0	0	0	0	0	0	0	0	0	0	0	0	0	0	0	0	0	1	0		human	jejuni	PLSDB
AP025958.1	pTet	2	AC321	AL467	47615		0.94	0.905	0.005	0.004	0.038	0.022	0.388	0.988		0	0	0	0	1	0	0	1		0	0	0	0	0	0	0	0	0	0	0	0	0	0	0	0	0	1	0		human	jejuni	PLSDB
NZ_CP022078.1	pTet	2	AC321	AL467	46746		0.948	0.93	0.005	0.004	0.038	0.022	0.383	0.993		0	1	0	0	0	0	0	1		0	0	0	0	0	0	0	0	0	0	0	0	0	0	0	0	0	1	0		human	jejuni	PLSDB
AP028394.1	pTet	2	AC321	AL467	47442		0.939	0.907	0.005	0.004	0.038	0.022	0.387	0.99		0	1	0	0	0	0	0	1		0	0	0	0	0	0	0	0	0	0	0	0	0	0	0	0	0	1	0		human	jejuni	PLSDB
NZ_MK541987.1	pTet	2	AC321	AL467	50415		0.899	0.818	0.005	0.004	0.015	0.008	0.38	0.915		0	1	0	0	0	0	0	1		0	0	0	0	0	0	0	0	0	1	0	0	0	1	0	0	0	1	0		other/unknown	coli	PLSDB
AP025984.1	pTet	2	AC321	AL467	50551		0.922	0.837	0.005	0.004	0.015	0.008	0.379	0.91		0	1	0	0	0	0	0	1		0	0	0	0	0	0	0	0	0	1	0	0	1	0	0	0	0	1	0		human	jejuni	PLSDB
CP155889.1	pTet	2	AC321	AL467	48781		0.927	0.872	0.005	0.004	0.015	0.008	0.375	0.931		0	1	0	0	0	0	0	1		0	0	0	0	0	0	0	0	0	1	0	0	0	0	0	0	0	1	0		chicken	coli	NARMS
AP026004.1	pTet	2	AC321	AL467	47649		0.929	0.894	0.005	0.004	0.015	0.008	0.39	0.993		0	0	0	0	1	0	0	1		0	0	0	0	0	0	0	0	0	0	0	0	0	0	0	0	0	0	1		human	jejuni	PLSDB
AP025975.1	pTet	2	AC321	AL467	47642		0.93	0.895	0.005	0.004	0.015	0.008	0.39	0.993		0	1	0	0	0	0	0	1		0	0	0	0	0	0	0	0	0	0	0	0	0	0	0	0	0	0	1		human	jejuni	PLSDB
AP025993.1	pTet	2	AC321	AL467	47623		0.93	0.895	0.005	0.004	0.015	0.008	0.39	0.993		0	0	0	0	1	0	0	1		0	0	0	0	0	0	0	0	0	0	0	0	0	0	0	0	0	0	1		human	jejuni	PLSDB
AP026002.1	pTet	2	AC321	AL467	47625		0.93	0.895	0.005	0.004	0.015	0.008	0.39	0.992		0	0	0	0	0	0	0	0		0	0	0	0	0	0	0	0	0	0	0	0	0	0	0	0	0	0	1		human	jejuni	PLSDB
CP120305.1	pTet	2	AC321	AL467	51586		0.938	0.834	0.005	0.004	0.038	0.02	0.387	0.909		0	1	0	0	0	0	0	1		0	0	0	0	0	0	0	0	0	0	0	0	0	0	0	0	0	1	0		chicken	jejuni	PLSDB
CP120284.1	pTet	2	AC321	AL467	51586		0.938	0.834	0.005	0.004	0.038	0.02	0.387	0.909		0	1	0	0	0	0	0	1		0	0	0	0	0	0	0	0	0	0	0	0	0	0	0	0	0	1	0		chicken	jejuni	PLSDB
CP120260.1	pTet	2	AC321	AL467	51587		0.938	0.834	0.005	0.004	0.038	0.02	0.387	0.909		0	0	0	0	1	0	0	1		0	0	0	0	0	0	0	0	0	0	0	0	0	0	0	0	0	1	0		human	jejuni	PLSDB
CP120307.1	pTet	2	AC321	AL467	51589		0.938	0.834	0.005	0.004	0.038	0.02	0.387	0.909		0	0	0	0	1	0	0	1		0	0	0	0	0	0	0	0	0	0	0	0	0	0	0	0	0	1	0		chicken	jejuni	PLSDB
CP120296.1	pTet	2	AC321	AL467	51588		0.938	0.834	0.005	0.004	0.038	0.02	0.387	0.909		0	0	0	0	0	0	0	0		0	0	0	0	0	0	0	0	0	0	0	0	0	0	0	0	0	1	0		chicken	jejuni	PLSDB
CP120293.1	pTet	2	AC321	AL467	51587		0.938	0.834	0.005	0.004	0.038	0.02	0.387	0.909		0	1	0	0	0	0	0	1		0	0	0	0	0	0	0	0	0	0	0	0	0	0	0	0	0	1	0		chicken	jejuni	PLSDB
CP120299.1	pTet	2	AC321	AL467	51585		0.938	0.834	0.005	0.004	0.038	0.02	0.387	0.909		0	0	0	0	1	0	0	1		0	0	0	0	0	0	0	0	0	0	0	0	0	0	0	0	0	1	0		chicken	jejuni	PLSDB
CP120245.1	pTet	2	AC321	AL467	51584		0.938	0.834	0.005	0.004	0.038	0.02	0.387	0.909		0	0	0	0	0	0	0	0		0	0	0	0	0	0	0	0	0	0	0	0	0	0	0	0	0	1	0		human	jejuni	PLSDB
CP120290.1	pTet	2	AC321	AL467	51589		0.938	0.834	0.005	0.004	0.038	0.02	0.387	0.909		0	0	0	0	1	0	0	1		0	0	0	0	0	0	0	0	0	0	0	0	0	0	0	0	0	1	0		chicken	jejuni	PLSDB
CP120248.1	pTet	2	AC321	AL467	51588		0.938	0.834	0.005	0.004	0.038	0.02	0.387	0.909		0	0	0	0	1	0	0	1		0	0	0	0	0	0	0	0	0	0	0	0	0	0	0	0	0	1	0		human	jejuni	PLSDB
CP120302.1	pTet	2	AC321	AL467	51585		0.938	0.834	0.005	0.004	0.038	0.02	0.387	0.909		0	0	0	0	0	0	0	0		0	0	0	0	0	0	0	0	0	0	0	0	0	0	0	0	0	1	0		chicken	jejuni	PLSDB
CP120242.1	pTet	2	AC321	AL467	51586		0.938	0.834	0.005	0.004	0.038	0.02	0.387	0.909		0	1	0	0	0	0	0	1		0	0	0	0	0	0	0	0	0	0	0	0	0	0	0	0	0	1	0		human	jejuni	PLSDB
CP120313.1	pTet	2	AC321	AL467	51591		0.938	0.834	0.005	0.004	0.038	0.02	0.387	0.909		0	1	0	0	0	0	0	1		0	0	0	0	0	0	0	0	0	0	0	0	0	0	0	0	0	1	0		chicken	jejuni	PLSDB
CP120310.1	pTet	2	AC321	AL467	51588		0.938	0.834	0.005	0.004	0.038	0.02	0.387	0.909		0	1	0	0	0	0	0	1		0	0	0	0	0	0	0	0	0	0	0	0	0	0	0	0	0	1	0		chicken	jejuni	PLSDB
CP120287.1	pTet	2	AC321	AL467	51587		0.938	0.833	0.005	0.004	0.038	0.02	0.387	0.909		0	1	0	0	0	0	0	1		0	0	0	0	0	0	0	0	0	0	0	0	0	0	0	0	0	1	0		chicken	jejuni	PLSDB
CP120281.1	pTet	2	AC321	AL467	51586		0.938	0.834	0.005	0.004	0.038	0.02	0.386	0.907		0	1	0	0	0	0	0	1		0	0	0	0	0	0	0	0	0	0	0	0	0	0	0	0	0	1	0		chicken	jejuni	PLSDB
AP028397.1	pTet	2	AC321	AL467	51593		0.939	0.834	0.005	0.004	0.038	0.02	0.387	0.909		0	1	0	0	0	0	0	1		0	0	0	0	0	0	0	0	0	0	0	0	0	0	0	0	0	1	0		human	jejuni	PLSDB
AP028372.1	pTet	2	AC321	AL467	51593		0.938	0.833	0.005	0.004	0.038	0.02	0.387	0.909		0	1	0	0	0	0	0	1		0	0	0	0	0	0	0	0	0	0	0	0	0	0	0	0	0	1	0		human	coli	PLSDB
AP028364.1	pTet	2	AC321	AL467	51593		0.939	0.834	0.005	0.004	0.038	0.02	0.387	0.909		0	1	0	0	0	0	0	1		0	0	0	0	0	0	0	0	0	0	0	0	0	0	0	0	0	1	0		human	jejuni	PLSDB
AP025986.1	pTet	2	AC321	AL467	48650		0.912	0.859	0.005	0.004	0.038	0.021	0.369	0.918		0	0	0	1	0	0	0	1		0	0	0	0	0	0	0	0	0	0	0	0	0	0	0	0	0	0	1		human	jejuni	PLSDB
AP025960.1	pTet	2	AC321	AL467	50125		0.932	0.853	0.005	0.004	0.038	0.021	0.376	0.909		0	1	0	0	0	0	0	1		0	0	0	0	0	0	0	0	0	0	0	0	0	0	0	0	0	1	0		human	jejuni	PLSDB
AP025956.1	pTet	2	AC321	AL467	50324		0.945	0.861	0.005	0.004	0.038	0.021	0.381	0.918		0	1	0	0	0	0	0	1		0	0	0	0	0	0	0	0	0	0	0	0	0	0	0	0	0	1	0		human	jejuni	PLSDB
NZ_CP017857.1	pTet	2	AC321	AL467	44808		0.892	0.913	0.002	0.002	0.037	0.023	0.366	0.992		0	1	0	0	0	0	0	1		0	0	0	0	0	0	0	0	0	0	0	0	0	0	0	0	0	1	0		turkey	jejuni	PLSDB
NZ_CP017854.1	pTet	2	AC321	AL467	44436		0.884	0.912	0.002	0.002	0.037	0.023	0.36	0.983		0	1	0	0	0	0	0	1		0	0	0	0	0	0	0	0	0	0	0	0	0	0	0	0	0	1	0		chicken	jejuni	PLSDB
AP026012.1	pTet	2	AC321	AL467	44806		0.887	0.908	0	0	0.015	0.009	0.368	0.995		0	1	0	0	0	0	0	1		0	0	0	0	0	0	0	0	0	0	0	0	0	0	0	0	0	0	1		human	jejuni	PLSDB
AP026010.1	pTet	2	AC321	AL467	44802		0.887	0.908	0	0	0.015	0.009	0.368	0.995		0	1	0	0	0	0	0	1		0	0	0	0	0	0	0	0	0	0	0	0	0	0	0	0	0	0	1		human	jejuni	PLSDB
AP025969.1	pTet	2	AC321	AL467	44242		0.862	0.894	0	0	0.015	0.009	0.366	1.003		0	1	0	0	0	0	0	1		0	0	0	0	0	0	0	0	0	0	0	0	0	0	0	0	0	1	0		human	jejuni	PLSDB
NZ_CP013035.1	pTet	2	AC320	AL463	44066		0.94	0.978	0.005	0.004	0.019	0.012	0.38	1.045		0	0	0	1	0	0	0	1		0	0	0	0	0	0	0	0	0	1	0	0	0	0	0	0	0	1	0		cattle	coli	PLSDB
CP059367.1	pTet	2	AC320	AL463	52384		0.94	0.823	0.005	0.004	0.019	0.01	0.38	0.879		0	1	0	0	0	0	0	1		0	0	0	0	0	0	0	0	0	1	0	0	0	0	0	0	0	1	0		other/unknown	coli	PLSDB
CP155872.1	pTet	2	AC320	AL463	44064		0.94	0.979	0.005	0.004	0.019	0.012	0.38	1.045		0	1	0	0	0	0	0	1		0	0	0	0	0	0	0	0	0	1	0	0	0	0	0	0	0	1	0		chicken	coli	NARMS
NZ_CP125384.1	pTet	2	AC320	AL463	45081		0.937	0.953	0.005	0.004	0.019	0.012	0.387	1.04		0	1	0	0	0	0	0	1		0	0	0	0	0	0	0	0	0	1	0	0	0	0	0	0	0	1	0		bear	jejuni	PLSDB
NZ_KJ646012.1	pTet	2	AC320	AL463	44097		0.935	0.972	0.005	0.004	0.019	0.012	0.378	1.039		0	1	0	0	0	0	0	1		0	0	0	0	0	0	0	0	0	1	0	0	0	0	0	0	0	1	0		other/unknown	jejuni	PLSDB
CP047084.1	pTet	2	AC321	AL467	55919		0.945	0.775	0.005	0.004	0.038	0.018	0.381	0.826		0	1	0	0	0	0	0	1		0	0	0	0	0	0	0	0	0	0	0	0	0	0	0	0	0	1	0		other/unknown	jejuni	PLSDB
NZ_CP017418.1	pTet	1	AC320	AL463	44687		0.948	0.973	0.005	0.004	0.019	0.012	0.391	1.061		0	1	0	0	0	0	0	1		0	0	0	0	0	0	0	0	0	0	0	0	0	0	0	0	0	1	0		chicken	jejuni	PLSDB
NZ_CP010302.1	pTet	1	AC320	AL463	48872		0.918	0.861	0.005	0.004	0.015	0.008	0.387	0.961		0	1	0	0	0	0	0	1		0	0	0	0	0	0	0	0	0	0	0	0	0	0	0	0	0	1	0		human	jejuni	PLSDB
NZ_CP131443.1	pTet	1	AC320	AL463	40686		0.86	0.969	0	0	0.015	0.01	0.358	1.066		0	1	0	0	0	0	0	1		0	0	0	0	0	0	0	0	0	0	0	0	0	0	0	0	0	1	0		chicken	jejuni	PLSDB
NZ_CP058300.1	pTet	1	AC320	AL463	41912		0.912	0.998	0	0	0.019	0.013	0.369	1.068		0	1	0	0	0	0	0	1		0	0	0	0	0	0	0	0	0	0	0	0	0	0	0	0	0	1	0		chicken	jejuni	PLSDB
CP059363.1	pTet	1	AC320	AL463	44736		0.977	1.002	0.005	0.004	0.019	0.012	0.394	1.067		0	1	0	0	0	0	0	1		0	0	0	0	0	0	0	0	0	0	0	0	0	0	0	0	0	1	0		other/unknown	jejuni	PLSDB
NZ_CP092021.1	pTet	1	AC321	AL466	50683		0.898	0.813	0.005	0.004	0.042	0.023	0.371	0.888		0	1	0	0	0	0	0	1		0	0	0	0	0	0	0	0	0	1	0	0	0	0	0	0	0	1	0		other/unknown	jejuni	PLSDB
NZ_CP017030.1	pTet	1	AC321	AL466	50691		0.898	0.813	0.005	0.004	0.019	0.01	0.371	0.888		0	1	0	0	0	0	0	1		0	0	0	0	0	0	0	0	0	1	0	0	0	0	0	0	0	1	0		turkey	jejuni	PLSDB
NZ_CP092024.1	pTet	1	AC321	AL466	50736		0.898	0.812	0.005	0.004	0.042	0.023	0.371	0.886		0	1	0	0	0	0	0	1		0	0	0	0	0	0	0	0	0	1	0	0	0	0	0	0	0	1	0		turkey	jejuni	PLSDB
NZ_OQ722348.1	pTet	1	AC320	AL463	43681		0.906	0.951	0	0	0.015	0.009	0.38	1.055		0	1	0	0	0	0	0	1		0	0	0	0	0	0	0	0	0	0	0	0	0	0	0	0	0	1	0		human	jejuni	PLSDB
NZ_CP076508.1	pTet	1	AC321	AL467	45800		0.898	0.899	0.005	0.004	0.038	0.023	0.38	1.006		0	1	0	0	0	0	0	1		0	0	0	0	0	0	0	0	0	0	0	0	0	0	0	0	0	0	1		human	jejuni	PLSDB
NZ_CP076506.1	pTet	1	AC321	AL467	49491		0.921	0.853	0.005	0.004	0.038	0.021	0.389	0.952		0	1	0	0	0	0	0	1		0	0	0	0	0	0	0	0	0	0	0	0	0	0	0	0	1	0	1		human	jejuni	PLSDB
NZ_CP084083.1	pTet	1	AC320	AL463	40825		0.868	0.975	0	0	0.019	0.013	0.361	1.071		0	1	0	0	0	0	0	1		0	0	0	0	0	0	0	0	0	0	0	0	0	0	0	0	0	1	0		chicken	jejuni	PLSDB
NZ_CP044168.1	pTet	1	AC320	AL463	49902		0.943	0.867	0.005	0.004	0.019	0.011	0.389	0.945		0	1	0	0	0	0	0	1		0	0	0	0	0	0	1	0	0	1	0	0	0	0	0	0	0	1	0		other/unknown	jejuni	PLSDB
NZ_CP092036.1	pTet	1	AC320	AL463	44342		0.918	0.949	0.005	0.004	0.015	0.009	0.379	1.036		0	1	0	0	0	0	0	1		0	0	0	0	0	0	0	0	0	1	0	0	0	0	0	0	0	1	0		turkey	jejuni	PLSDB
NZ_CP092019.1	pTet	1	AC320	AL463	44477		0.919	0.948	0.005	0.004	0.016	0.01	0.379	1.034		0	1	0	0	0	0	0	1		0	0	0	0	0	0	0	0	0	1	0	0	0	0	0	0	0	1	0		other/unknown	jejuni	PLSDB
CP007752.1	pTet	1	AC320	AL463	46763		0.95	0.931	0.005	0.004	0.019	0.011	0.383	0.994		0	0	0	1	0	0	0	1		0	0	0	0	0	0	0	0	0	1	0	0	0	0	0	0	0	1	0		chicken	jejuni	PLSDB
NZ_ON101336.1	pTet	1	AC320	AL463	44468		0.888	0.915	0	0	0.015	0.009	0.366	0.997		0	1	0	0	0	0	0	1		0	0	0	0	0	0	0	0	0	0	0	0	0	0	0	0	0	1	0		other/unknown	jejuni	PLSDB
NZ_CP077634.1	pTet	1	AC320	AL463	46272		0.887	0.879	0	0	0.016	0.009	0.366	0.959		0	0	0	0	1	0	0	1		0	0	0	0	0	0	0	0	0	0	0	0	0	0	0	0	1	1	0		human	jejuni	PLSDB
NZ_CP077637.1	pTet	1	AC320	AL463	53897		0.881	0.749	0	0	0.016	0.008	0.364	0.818		0	1	0	0	0	0	0	1		0	1	1	0	0	0	0	0	0	1	0	0	0	0	0	0	1	2	0		human	jejuni	PLSDB
NZ_OQ553951.1	pTet	1	AC320	AL463	44310		0.886	0.917	0	0	0.016	0.01	0.366	1.001		0	1	0	0	0	0	0	1		0	0	0	0	0	0	0	0	0	0	0	0	0	0	0	0	0	1	0		human	jejuni	PLSDB
NZ_CP071461.1	pTet	1	AC320	AL463	38030		0.778	0.938	0.023	0.023	0.02	0.014	0.334	1.065		0	0	0	0	1	0	0	1		0	0	0	0	0	0	0	0	0	0	0	0	0	0	0	0	0	0	0		chicken	jejuni	PLSDB
AP028391.1	pTet	1	AC321	AL467	39148		0.767	0.898	0.026	0.025	0.037	0.026	0.324	1.003		0	1	0	0	0	0	0	1		0	0	0	0	0	0	0	0	0	0	0	0	0	0	0	0	0	0	0		human	jejuni	PLSDB
CP125392.1	pTet	1	AC320	AL463	43477		0.788	0.831	0.019	0.017	0.003	0.002	0.337	0.941		0	1	0	0	0	0	0	1		0	0	0	0	0	0	0	0	0	0	0	0	0	0	0	0	0	0	0		bear	jejuni	PLSDB
CP155842.1	pTet	1	AC321	AL466	56688		0.903	0.73	0.005	0.003	0.029	0.014	0.365	0.781		0	1	0	0	0	0	0	1		0	0	0	0	0	0	0	0	0	1	0	0	0	0	0	0	0	1	0		chicken	jejuni	NARMS
NZ_CP017877.1	pTet	1	AC321	AL466	55234		0.889	0.738	0.005	0.004	0.026	0.013	0.375	0.823		0	1	0	0	0	0	0	1		0	0	0	0	0	0	0	0	0	1	0	0	0	0	0	0	0	1	0		swine	coli	PLSDB
AP026008.1	pTet	1	AC321	AL466	54628		0.947	0.795	0.005	0.004	0.037	0.019	0.38	0.844		0	1	0	0	0	0	0	1		0	0	0	0	0	0	0	0	0	0	0	0	0	0	0	0	0	1	0		human	jejuni	PLSDB
AP025991.1	pTet	1	AC321	AL466	54732		0.948	0.795	0.005	0.004	0.037	0.019	0.381	0.844		0	1	0	0	0	0	0	1		0	0	0	0	0	0	0	0	0	0	0	0	0	0	0	0	0	1	0		human	jejuni	PLSDB
AP026006.1	pTet	1	AC321	AL466	54632		0.947	0.795	0.005	0.004	0.037	0.019	0.38	0.844		0	1	0	0	0	0	0	1		0	0	0	0	0	0	0	0	0	0	0	0	0	0	0	0	0	1	0		human	jejuni	PLSDB
AP025952.1	pTet	1	AC321	AL466	54732		0.948	0.795	0.005	0.004	0.037	0.019	0.381	0.844		0	1	0	0	0	0	0	1		0	0	0	0	0	0	0	0	0	0	0	0	0	0	0	0	0	0	1		human	jejuni	PLSDB
AP025973.1	pTet	1	AC321	AL466	54629		0.947	0.795	0.005	0.004	0.037	0.019	0.38	0.844		0	0	0	0	1	0	0	1		0	0	0	0	0	0	0	0	0	0	0	0	0	0	0	0	0	1	0		human	jejuni	PLSDB
AP025954.1	pTet	1	AC321	AL466	54732		0.948	0.794	0.005	0.004	0.037	0.019	0.381	0.843		0	1	0	0	0	0	0	1		0	0	0	0	0	0	0	0	0	0	0	0	0	0	0	0	0	1	0		human	jejuni	PLSDB
AP026015.1	pTet	1	AC321	AL466	54730		0.947	0.793	0.005	0.004	0.037	0.019	0.38	0.842		0	1	0	0	0	0	0	1		0	0	0	0	0	0	0	0	0	0	0	0	0	0	0	0	0	1	0		human	jejuni	PLSDB
CP155861.1	pTet	1	AC321	AL466	54929		0.929	0.775	0.005	0.004	0.038	0.019	0.39	0.86		0	1	0	0	0	0	0	1		0	0	0	0	0	0	0	0	0	0	0	0	0	0	0	0	0	1	0		chicken	jejuni	NARMS
NZ_CP109820.1	pTet	1	AC321	AL466	51931		0.927	0.818	0.005	0.004	0.037	0.019	0.388	0.905		0	1	0	0	0	0	0	1		0	0	0	0	0	0	0	0	0	0	0	0	0	0	0	0	0	0	1		other/unknown	coli	PLSDB
NZ_CP109814.1	pTet	1	AC321	AL466	60042		0.954	0.729	0.005	0.003	0.038	0.017	0.392	0.793		0	1	0	0	0	0	0	1		0	0	0	0	0	0	0	0	0	1	0	0	0	0	0	0	0	0	1		other/unknown	coli	PLSDB
NZ_CP040609.1	pTet	1	AC320	AL463	39915		0.857	0.984	0	0	0.015	0.01	0.342	1.038		0	1	0	0	0	0	0	1		0	0	0	0	0	0	0	0	0	0	0	0	0	0	0	0	0	1	0		human	sp.	PLSDB
CP155906.1	pT6SS	3	AE190	AN916	120650		0.132	0.05	0	0	0.023	0.005	0.552	0.555		1	0	1	0	0	0	0	2		0	0	0	0	0	0	0	0	0	0	1	0	0	0	0	0	0	0	0		chicken	coli	NARMS
CP155911.1	pT6SS	3	AE190	AN916	133571		0.132	0.045	0	0	0.023	0.005	0.537	0.488		1	0	1	0	0	0	0	2		0	0	0	0	0	0	0	0	0	0	1	0	0	0	0	0	0	0	0		chicken	coli	NARMS
CP155859.1	pT6SS	3	AE190	AN916	138516		0.132	0.044	0	0	0.023	0.004	0.552	0.483		1	0	1	0	0	0	0	2		0	0	0	0	0	0	0	0	0	0	0	0	0	0	0	0	0	0	0		chicken	jejuni	NARMS
CP169436.1	pT6SS	3	AE190	AN916	127477		0.132	0.047	0	0	0.023	0.005	0.524	0.499		1	0	1	0	0	0	0	2		0	0	0	0	0	0	0	0	0	0	1	0	0	0	0	0	0	0	0		chicken	jejuni	NARMS
NZ_CP018901.1	pT6SS	3	AE190	AN916	125966		0.132	0.048	0	0	0.023	0.005	0.525	0.506		1	0	1	0	0	0	0	2		0	0	0	0	0	0	0	0	0	0	1	0	0	0	0	0	0	0	0		chicken	coli	PLSDB
CP169452.1	pT6SS	3	AE190	AN916	128879		0.132	0.047	0	0	0.023	0.005	0.525	0.494		1	0	1	0	0	0	0	2		0	0	0	0	0	0	0	0	0	0	1	0	0	0	0	0	0	0	0		chicken	coli	NARMS
CP155870.1	pT6SS	3	AE190	AN916	118498		0.127	0.049	0	0	0.023	0.005	0.527	0.539		1	0	1	0	0	0	0	2		0	0	0	0	0	0	0	0	0	0	1	0	0	0	0	0	0	0	0		chicken	jejuni	NARMS
CP155876.1	pT6SS	3	AE190	AN916	131686		0.124	0.043	0	0	0.023	0.005	0.539	0.496		1	0	1	0	0	0	0	2		0	0	0	0	0	0	0	0	0	0	1	0	0	0	0	0	0	0	0		chicken	coli	NARMS
CP169431.1	pT6SS	3	AE190	AN916	148131		0.132	0.041	0	0	0.043	0.008	0.579	0.474		1	0	1	0	0	0	0	2		0	0	0	0	0	0	0	0	0	0	1	0	0	0	0	0	0	0	0		chicken	coli	NARMS
CP169434.1	pT6SS	3	AE190	AN916	135027		0.129	0.044	0	0	0.023	0.005	0.538	0.483		1	0	1	0	0	0	0	2		0	0	0	0	0	0	0	0	0	0	1	0	0	0	0	0	0	0	0		chicken	coli	NARMS
CP155883.1	pT6SS	3	AE190	AN916	120545		0.123	0.047	0	0	0.023	0.005	0.557	0.56		1	0	0	0	0	0	0	1		0	0	0	0	0	0	0	0	0	0	1	0	0	0	0	0	0	0	0		chicken	coli	NARMS
NZ_CP091645.1	pT6SS	3	AE190	AN916	110359		0.123	0.051	0	0	0.023	0.006	0.563	0.618		1	0	0	0	0	0	0	1		0	0	0	0	0	0	0	0	0	0	0	0	0	0	0	0	0	0	0		chicken	coli	PLSDB
NZ_CP025282.1	pT6SS	3	AE190	AN916	108455		0.123	0.052	0	0	0.023	0.006	0.563	0.63		1	0	0	0	0	0	0	1		0	0	0	0	0	0	0	0	0	0	0	0	0	0	0	0	0	0	0		chicken	coli	PLSDB
CP155856.1	pT6SS	3	AE190	AN916	106905		0.123	0.053	0	0	0.023	0.006	0.563	0.638		1	0	0	0	0	0	0	1		0	0	0	0	0	0	0	0	0	0	0	0	0	0	0	0	0	0	0		chicken	jejuni	NARMS
NZ_CP125389.1	pT6SS	3	AE190	AN916	112158		0.124	0.051	0	0	0.042	0.01	0.576	0.623		1	0	0	0	0	0	0	1		0	0	0	0	0	0	0	0	0	0	0	0	0	0	0	0	0	0	0		bear	jejuni	PLSDB
CP155897.1	pT6SS	3	AE190	AN916	191465		0.721	0.173	0.005	0.001	0.037	0.005	0.781	0.495		1	0	0	0	0	0	0	1		0	0	0	0	0	0	0	0	0	1	0	0	0	0	0	0	0	1	0		chicken	coli	NARMS
NZ_CP044166.1	pT6SS	3	AE190	AN916	192653		0.91	0.217	0.005	0.001	0.038	0.005	0.835	0.525		1	1	0	0	0	0	0	2		0	1	0	0	1	0	0	0	0	1	0	0	0	0	0	0	0	1	0		other/unknown	coli	PLSDB
NZ_CP066028.1	pT6SS	3	AE190	AN916	182427		0.97	0.244	0.005	0.001	0.042	0.006	0.878	0.583		1	1	0	0	0	0	0	2		0	0	0	0	0	0	0	0	0	0	1	0	0	0	0	0	0	1	0		other/unknown	coli	PLSDB
NZ_CP017026.1	pT6SS	3	AE190	AN916	180543		0.97	0.246	0.005	0.001	0.019	0.003	0.876	0.588		1	1	0	0	0	0	0	2		0	0	0	0	0	0	0	0	0	0	1	0	0	0	0	0	0	1	0		other/unknown	coli	PLSDB
CP155915.1	pT6SS	3	AE190	AN916	154569		0.944	0.28	0.005	0.001	0.033	0.006	0.853	0.669		1	1	0	0	0	0	0	2		0	0	0	0	1	0	0	0	0	1	0	0	0	0	0	0	0	1	0		chicken	coli	NARMS
CP189970.1	pT6SS	3	AE190	AN916	129847		0.131	0.046	0	0	0.023	0.005	0.551	0.514		0	0	1	0	0	0	0	1		0	0	0	0	0	0	0	0	0	0	1	0	0	0	0	0	0	0	0		chicken	jejuni	NARMS
CP156049.1	pT6SS	3	AE190	AN916	165469		0.845	0.234	0.005	0.001	0.02	0.003	0.802	0.588		1	1	0	0	0	0	0	2		0	0	0	0	0	0	0	0	0	0	1	0	0	0	0	0	0	1	0		chicken	jejuni	NARMS
NZ_CP086658.1	pT6SS	2	AE190	AN916	114640		0.123	0.049	0	0	0.042	0.01	0.513	0.542		1	0	0	0	0	0	0	1		0	0	0	0	0	0	0	0	0	0	0	0	0	0	0	0	0	0	0		other/unknown	coli	PLSDB
AP028339.1	pT6SS	2	AE190	AN916	103362		0.122	0.054	0	0	0.023	0.006	0.52	0.61		1	0	0	0	0	0	0	1		0	0	0	0	0	0	0	0	0	0	0	0	0	0	0	0	0	0	0		human	coli	PLSDB
NZ_CP068568.1	pT6SS	2	AE190	AN916	186649		0.125	0.031	0	0	0.042	0.006	0.62	0.403		1	0	0	0	0	0	0	1		0	0	0	0	0	0	0	0	0	0	0	0	0	0	0	0	0	0	0		other/unknown	jejuni	PLSDB
NZ_CP048772.1	pT6SS	2	AE190	AN916	145093		0.13	0.041	0	0	0.042	0.008	0.531	0.443		1	0	0	0	0	0	0	1		0	0	0	0	0	0	0	0	0	0	0	0	0	0	0	0	0	0	0		wild bird	jejuni	PLSDB
CP059370.1	pT6SS	2	AE190	AN916	176181		0.135	0.035	0	0	0.924	0.143	0.508	0.35		1	1	0	0	0	0	0	2		0	0	0	0	0	0	0	0	0	0	0	0	0	0	0	0	0	0	0		human	coli	PLSDB
NZ_CP082875.1	pT6SS	2	AE190	AN917	85647		0.123	0.066	0.01	0.004	0.023	0.007	0.554	0.784		1	0	0	0	0	0	0	1		0	0	0	0	0	0	0	0	0	0	0	0	0	0	0	0	0	0	0		other/unknown	coli	PLSDB
NZ_CP044176.1	pT6SS	2	AE190	AN917	95143		0.123	0.059	0	0	0.023	0.006	0.466	0.594		0	0	0	0	0	0	0	0		0	0	0	0	0	0	0	0	0	0	0	0	0	0	0	0	0	0	0		other/unknown	coli	PLSDB
NZ_OU532557.1	pT6SS	2	AE190	AN916	104641		0.126	0.055	0.01	0.003	0.023	0.006	0.506	0.587		1	0	0	0	0	0	0	1		0	0	0	0	0	0	0	0	0	0	0	0	0	0	0	0	0	0	0		chicken	coli	PLSDB
NZ_CP040614.1	pT6SS	2	AE190	AN916	71914		0.138	0.088	0	0	0.023	0.009	0.491	0.828		1	0	0	0	0	0	0	1		0	0	0	0	0	0	0	0	0	0	0	0	0	0	0	0	0	0	0		human	sp.	PLSDB
NZ_CP068587.1	pT6SS	2	AE190	AN916	80113		0.123	0.07	0	0	0.023	0.008	0.437	0.662		1	0	0	0	0	0	0	1		0	0	0	0	0	0	0	0	0	0	0	0	0	0	0	0	0	0	0		other/unknown	coli	PLSDB
NZ_CP068582.1	pT6SS	2	AE190	AN916	80135		0.123	0.071	0	0	0.023	0.008	0.437	0.662		1	0	0	0	0	0	0	1		0	0	0	0	0	0	0	0	0	0	0	0	0	0	0	0	0	0	0		other/unknown	coli	PLSDB
NZ_CP082878.1	pT6SS	2	AE190	AN915	191958		0.889	0.212	0.005	0.001	0.038	0.005	0.825	0.521		1	1	0	0	0	0	0	2		0	0	0	0	0	0	0	0	0	0	0	0	0	0	0	0	0	1	0		other/unknown	coli	PLSDB
CP169459.1	pT6SS	2	AE190	AN915	163878		0.883	0.247	0.005	0.001	0.016	0.003	0.87	0.644		1	0	0	1	0	0	0	2		0	0	0	0	0	0	0	0	0	1	0	0	0	0	0	0	0	1	0		chicken	coli	NARMS
NZ_CP082879.1	pT6SS	2	AE190	AN915	33797		0.004	0.005	0	0	0	0	0.21	0.754		1	0	0	0	0	0	0	1		0	0	0	0	0	0	0	0	0	0	0	0	0	0	0	0	0	0	0		other/unknown	coli	PLSDB
AP028366.1	pT6SS	1	AE190	AN915	87271		0.123	0.064	0	0	0.023	0.007	0.644	0.894		1	0	0	0	0	0	0	1		0	0	0	0	0	0	0	0	0	0	0	0	0	0	0	0	0	0	0		human	jejuni	PLSDB
AP028333.1	pT6SS	1	AE190	AN915	87265		0.122	0.064	0	0	0.023	0.007	0.643	0.894		1	0	0	0	0	0	0	1		0	0	0	0	0	0	0	0	0	0	0	0	0	0	0	0	0	0	0		human	jejuni	PLSDB
AP028377.1	pT6SS	1	AE190	AN915	89402		0.122	0.063	0	0	0.023	0.007	0.644	0.873		1	0	0	0	0	0	0	1		0	0	0	0	0	0	0	0	0	0	0	0	0	0	0	0	0	0	0		human	jejuni	PLSDB
CP044174.1	pT6SS	1	AE190	AN915	82743		0.074	0.041	0	0	0.023	0.007	0.603	0.884		1	0	0	0	0	0	0	1		0	0	0	0	0	0	0	0	0	0	0	0	0	0	0	0	0	0	0		other/unknown	jejuni	PLSDB
CP155880.1	pT6SS	1	AE190	AN915	78666		0.123	0.072	0	0	0.023	0.008	0.67	1.033		1	0	0	0	0	0	0	1		0	0	0	0	0	0	0	0	0	0	0	0	0	0	0	0	0	0	0		other/unknown	jejuni	NARMS
NZ_CP017417.1	pT6SS	1	AE190	AN915	73372		0.075	0.047	0	0	0.023	0.008	0.632	1.044		1	0	0	0	0	0	0	1		0	0	0	0	0	0	0	0	0	0	0	0	0	0	0	0	0	0	0		chicken	jejuni	PLSDB
NZ_CP131441.1	pT6SS	1	AE190	AN915	86829		0.121	0.064	0	0	0.023	0.007	0.652	0.911		1	0	0	0	0	0	0	1		0	0	0	0	0	0	0	0	0	0	0	0	0	0	0	0	0	0	0		chicken	jejuni	PLSDB
NZ_CP014345.1	pT6SS	1	AE190	AN915	81079		0.123	0.069	0	0	0.023	0.008	0.672	1.005		1	0	0	0	0	0	0	1		0	0	0	0	0	0	0	0	0	0	0	0	0	0	0	0	0	0	0		human	jejuni	PLSDB
AP028400.1	pT6SS	1	AE190	AN915	154240		0.939	0.279	0.005	0.001	0.038	0.007	0.974	0.765		1	1	0	0	0	0	0	2		0	0	0	0	0	0	0	0	0	0	0	0	0	0	0	0	0	1	0		human	jejuni	PLSDB
AP025978.1	pT6SS	1	AE190	AN915	125531		0.941	0.344	0.005	0.002	0.038	0.008	0.973	0.94		1	1	0	0	0	0	0	2		0	0	0	0	0	0	0	0	0	0	0	0	0	0	0	0	0	1	0		human	jejuni	PLSDB
NZ_CP014745.1	pT6SS	1	AE190	AN915	116883		0.917	0.36	0	0	0.042	0.01	0.945	0.981		1	1	0	0	0	0	0	2		0	0	0	0	0	0	0	0	0	0	0	0	0	0	0	0	0	1	0		chicken	jejuni	PLSDB
NZ_CP014743.1	pT6SS	1	AE190	AN915	119543		0.991	0.38	0.005	0.002	0.038	0.009	0.986	1		1	1	0	0	0	0	0	2		0	0	0	0	0	0	0	0	0	0	0	0	0	0	0	0	0	1	0		chicken	jejuni	PLSDB
AP025997.1	pT6SS	1	AE190	AN915	131951		0.968	0.336	0.005	0.001	0.038	0.008	0.956	0.878		1	1	0	0	0	0	0	2		0	0	0	0	0	0	0	0	0	0	0	0	0	0	0	0	0	1	0		human	jejuni	PLSDB
AP025967.1	pT6SS	1	AE190	AN915	129655		0.965	0.341	0.005	0.002	0.038	0.008	0.941	0.88		1	1	0	0	0	0	0	2		0	0	0	0	0	0	0	0	0	0	0	0	0	0	0	0	0	1	0		human	jejuni	PLSDB
NZ_CP028373.1	pT6SS	1	AE190	AN915	134324		0.766	0.261	0.029	0.008	0.037	0.008	0.914	0.825		1	1	0	0	0	0	0	2		0	0	0	0	0	0	0	0	0	0	0	0	0	0	0	0	0	0	0		human	jejuni	PLSDB
NZ_CP027636.1	pT6SS	1	AE190	AN915	138548		0.831	0.275	0.029	0.008	0.038	0.007	0.776	0.679		1	1	0	0	0	0	0	2		0	0	0	0	0	0	0	0	0	0	0	0	0	0	0	0	0	0	0		turkey	coli	PLSDB
NZ_OQ553947.1	5	0	AC439	AL631	4367		0	0	0	0	0	0	0	0		0	0	1	0	0	0	0	1		0	0	0	0	0	0	0	0	0	0	0	0	0	0	0	0	0	0	0		human	jejuni	PLSDB
NZ_CP092028.1	5	0	AC439	AL631	4367		0	0	0	0	0	0	0	0		0	0	1	0	0	0	0	1		0	0	0	0	0	0	0	0	0	0	0	0	0	0	0	0	0	0	0		turkey	coli	PLSDB
AP025994.1	5	0	AC439	AL631	4364		0	0	0	0	0	0	0	0		0	0	1	0	0	0	0	1		0	0	0	0	0	0	0	0	0	0	0	0	0	0	0	0	0	0	0		human	jejuni	PLSDB
AP025976.1	5	0	AC439	AL631	4369		0	0	0	0	0	0	0	0		0	0	1	0	0	0	0	1		0	0	0	0	0	0	0	0	0	0	0	0	0	0	0	0	0	0	0		human	jejuni	PLSDB
AP026013.1	5	0	AC439	AL631	4367		0	0	0	0	0	0	0	0		0	0	1	0	0	0	0	1		0	0	0	0	0	0	0	0	0	0	0	0	0	0	0	0	0	0	0		human	jejuni	PLSDB
NC_008052.1	5	0	AC439	AL631	4381		0	0	0	0	0	0	0	0		0	0	1	0	0	0	0	1		0	0	0	0	0	0	0	0	0	0	0	0	0	0	0	0	0	0	0		other/unknown	jejuni	PLSDB
NZ_CP045047.1	5	0	AC439	AL631	4366		0	0	0	0	0	0	0	0		0	0	1	0	0	0	0	1		0	0	0	0	0	0	0	0	0	0	0	0	0	0	0	0	0	0	0		turkey	jejuni	PLSDB
NZ_MH634989.1	5	0	AC439	AL631	4374		0	0	0	0	0	0	0	0		0	0	1	0	0	0	0	1		0	0	0	0	0	0	0	0	0	0	0	0	0	0	0	0	0	0	0		chicken	coli	PLSDB
NZ_CP048768.1	5	0	AC439	AL631	4299		0	0	0	0	0	0	0	0		0	0	1	0	0	0	0	1		0	0	0	0	0	0	0	0	0	0	0	0	0	0	0	0	0	0	0		chicken	jejuni	PLSDB
NC_008051.1	5	0	AC439	AL631	4276		0	0	0	0	0	0	0	0		0	0	1	0	0	0	0	1		0	0	0	0	0	0	0	0	0	0	0	0	0	0	0	0	0	0	0		other/unknown	coli	PLSDB
NZ_CP066030.1	5	0	AC439	AL631	4276		0	0	0	0	0	0	0	0		0	0	1	0	0	0	0	1		0	0	0	0	0	0	0	0	0	0	0	0	0	0	0	0	0	0	0		other/unknown	coli	PLSDB
NZ_CP017027.1	5	0	AC439	AL631	4454		0	0	0	0	0	0	0	0		0	0	1	0	0	0	0	1		0	0	0	0	0	0	0	0	0	0	0	0	0	0	0	0	0	0	0		other/unknown	coli	PLSDB
CP156048.1	5	0	AD894	AN570	9764		0	0	0	0	0.003	0.008	0.001	0.01		0	0	1	0	0	0	0	1		0	0	0	0	0	0	0	0	0	0	0	0	0	0	0	0	0	0	0		chicken	jejuni	NARMS
CP169460.1	pVir	3	AE015	AN715	39848		0.015	0.017	0.909	0.867	0	0	0.006	0.017		0	1	0	0	0	0	0	1		0	0	0	0	0	0	0	0	0	0	0	0	0	0	0	0	0	0	0		chicken	coli	NARMS
CP155899.1	pVir	3	AE015	AN715	39350		0.015	0.018	0.908	0.877	0	0	0.006	0.018		0	1	0	0	0	0	0	1		0	0	0	0	0	0	0	0	0	0	0	0	0	0	0	0	0	0	0		chicken	coli	NARMS
CP155914.1	pVir	3	AE015	AN715	39695		0.015	0.017	0.909	0.87	0	0	0.006	0.017		0	1	0	0	0	0	0	1		0	0	0	0	0	0	0	0	0	0	0	0	0	0	0	0	0	0	0		chicken	coli	NARMS
CP155896.1	pVir	3	AE015	AN714	40009		0.004	0.005	0.928	0.882	0	0	0.002	0.005		0	1	0	0	0	0	0	1		0	0	0	0	0	0	0	0	0	0	0	0	0	0	0	0	0	0	0		chicken	coli	NARMS
NZ_OX442414.1	pVir	3	AE015	AN715	39289		0.007	0.008	0.879	0.85	0	0	0.003	0.009		0	1	0	0	0	0	0	1		0	0	0	0	0	0	0	0	0	0	0	0	0	0	0	0	0	0	0		other/unknown	coli	PLSDB
CP155853.1	pVir	3	AE015	AN715	36360		0.044	0.055	0.845	0.883	0	0	0.017	0.056		0	1	0	0	0	0	0	1		0	0	0	0	0	0	0	0	0	0	0	0	0	0	0	0	0	0	0		chicken	jejuni	NARMS
CP155858.1	pVir	3	AE015	AN715	36362		0.044	0.055	0.845	0.883	0	0	0.017	0.056		0	1	0	0	0	0	0	1		0	0	0	0	0	0	0	0	0	0	0	0	0	0	0	0	0	0	0		chicken	jejuni	NARMS
CP155905.1	pVir	3	AE015	AN715	39457		0.114	0.133	0.837	0.806	0	0	0.044	0.134		0	1	0	0	0	0	0	1		0	0	0	0	0	0	0	0	0	0	0	0	0	0	0	0	0	1	0		chicken	coli	NARMS
CP155910.1	pVir	3	AE015	AN715	41971		0.115	0.125	0.865	0.783	0	0	0.044	0.126		0	1	0	0	0	0	0	1		0	0	0	0	0	0	0	0	0	0	0	0	0	0	0	0	0	1	0		chicken	coli	NARMS
CP155847.1	pVir	3	AE015	AN715	36297		0.044	0.055	0.843	0.883	0	0	0.017	0.056		0	0	1	0	0	0	0	1		0	0	0	0	0	0	0	0	0	0	0	0	0	0	0	0	0	0	0		chicken	jejuni	NARMS
CP189971.1	pVir	3	AE015	AN715	41416		0.115	0.127	0.784	0.719	0	0	0.044	0.128		0	0	0	1	0	0	0	1		0	0	0	0	0	0	0	0	0	0	0	0	0	0	0	0	0	1	0		chicken	jejuni	NARMS
CP189968.1	pVir	3	AE015	AN714	36399		0.004	0.005	0.896	0.936	0	0	0.002	0.005		0	0	0	1	0	0	0	1		0	0	0	0	0	0	0	0	0	0	0	0	0	0	0	0	0	0	0		chicken	jejuni	NARMS
NZ_CP076659.1	pVir	2	AE015	AN715	34502		0	0	0.728	0.802	0	0	0	0		0	1	0	0	0	0	0	1		0	0	0	0	0	0	0	0	0	0	0	0	0	0	0	0	0	0	0		environmental	novaezeelandiae	PLSDB
NZ_OQ553945.1	pVir	1	AE015	AN714	35328		0.007	0.01	0.904	0.973	0	0	0.003	0.01		0	1	0	0	0	0	0	1		0	0	0	0	0	0	0	0	0	0	0	0	0	0	0	0	0	0	0		human	jejuni	PLSDB
NZ_CP076837.1	pVir	1	AE015	AN714	35898		0.007	0.01	0.909	0.962	0	0	0.003	0.01		0	0	0	1	0	0	0	1		0	0	0	0	0	0	0	0	0	0	0	0	0	0	0	0	0	0	0		human	jejuni	PLSDB
NZ_CP007184.1	pVir	1	AE015	AN715	35364		0.007	0.01	0.874	0.939	0	0	0.003	0.01		0	1	0	0	0	0	0	1		0	0	0	0	0	0	0	0	0	0	0	0	0	0	0	0	0	0	0		other/unknown	coli	PLSDB
NZ_CP013734.1	pVir	1	AE015	AN714	37397		0.008	0.01	0.872	0.886	0	0	0.003	0.01		0	1	0	0	0	0	0	1		0	0	0	0	0	0	0	0	0	0	0	0	0	0	0	0	0	0	0		chicken	coli	PLSDB
NZ_CP077636.1	pVir	1	AE015	AN714	38249		0.01	0.013	0.934	0.928	0	0	0.004	0.013		0	1	0	0	0	0	0	1		0	0	0	0	0	0	0	0	0	0	0	0	0	0	0	0	0	0	0		human	jejuni	PLSDB
NZ_CP038864.1	pVir	1	AE015	AN714	36143		0.01	0.013	0.886	0.932	0	0	0.004	0.013		0	1	0	0	0	0	0	1		0	0	0	0	0	0	0	0	0	0	0	0	0	0	0	0	0	0	0		other/unknown	jejuni	PLSDB
CP169456.1	pVir	1	AE015	AN714	35203		0.01	0.014	0.867	0.936	0	0	0.004	0.014		0	1	0	0	0	0	0	1		0	0	0	0	0	0	0	0	0	0	0	0	0	0	0	0	0	0	0		chicken	jejuni	NARMS
CP156054.1	pVir	1	AE015	AN714	34756		0.01	0.014	0.867	0.948	0	0	0.004	0.014		0	1	0	0	0	0	0	1		0	0	0	0	0	0	0	0	0	0	0	0	0	0	0	0	0	0	0		chicken	jejuni	NARMS
NZ_CP010303.1	pVir	1	AE015	AN714	36604		0.004	0.005	0.947	0.983	0	0	0.002	0.005		0	1	0	0	0	0	0	1		0	0	0	0	0	0	0	0	0	0	0	0	0	0	0	0	0	0	0		human	jejuni	PLSDB
NC_017284.1	pVir	1	AE015	AN714	37176		0.004	0.005	0.941	0.962	0	0	0.002	0.005		0	1	0	0	0	0	0	1		0	0	0	0	0	0	0	0	0	0	0	0	0	0	0	0	0	0	0		other/unknown	jejuni	PLSDB
NC_008770.1	pVir	1	AE015	AN714	37475		0.004	0.005	0.986	1	0	0	0.002	0.005		0	1	0	0	0	0	0	1		0	0	0	0	0	0	0	0	0	0	0	0	0	0	0	0	0	0	0		other/unknown	jejuni	PLSDB
NC_005012.1	pVir	1	AE015	AN714	37470		0.004	0.005	0.986	1	0	0	0.002	0.005		0	1	0	0	0	0	0	1		0	0	0	0	0	0	0	0	0	0	0	0	0	0	0	0	0	0	0		other/unknown	jejuni	PLSDB
CP156058.1	pVir	1	AE015	AN714	37722		0.004	0.005	0.945	0.952	0	0	0.002	0.005		0	1	0	0	0	0	0	1		0	0	0	0	0	0	0	0	0	0	0	0	0	0	0	0	0	0	0		chicken	jejuni	NARMS
CP169438.1	pVir	1	AE015	AN714	72941		0	0	0.887	0.462	0	0	0	0		0	1	0	0	0	0	0	1		0	0	0	0	0	0	0	0	0	0	0	0	0	0	0	0	0	0	0		chicken	jejuni	NARMS
CP156077.1	pVir	1	AE015	AN714	36076		0	0	0.892	0.94	0	0	0	0		0	0	0	0	1	0	0	1		0	0	0	0	0	0	0	0	0	0	0	0	0	0	0	0	0	0	0		chicken	jejuni	NARMS
AP025989.1	pVir	1	AE015	AN714	36975		0	0	0.916	0.942	0	0	0	0		0	1	0	0	0	0	0	1		0	0	0	0	0	0	0	0	0	0	0	0	0	0	0	0	0	0	0		human	jejuni	PLSDB
NZ_CP014746.1	pVir	1	AE015	AN714	36602		0.004	0.005	0.904	0.939	0	0	0.002	0.005		0	1	0	0	0	0	0	1		0	0	0	0	0	0	0	0	0	0	0	0	0	0	0	0	0	0	0		chicken	jejuni	PLSDB
AP025998.1	pVir	1	AE015	AN714	35593		0	0	0.896	0.957	0	0	0	0		0	1	0	0	0	0	0	1		0	0	0	0	0	0	0	0	0	0	0	0	0	0	0	0	0	0	0		human	jejuni	PLSDB
CP155904.1	pCC42	5	AB467	AK259	24806		0	0	0	0	0.824	0.903	0	0		0	1	0	0	0	0	0	1		0	0	0	0	0	0	0	0	0	0	0	0	0	0	0	0	0	0	0		chicken	coli	NARMS
NZ_CP017870.1	pCC42	5	AB467	AK259	24874		0	0	0	0	0.824	0.901	0	0		0	1	0	0	0	0	0	1		0	0	0	0	0	0	0	0	0	0	0	0	0	0	0	0	0	0	0		chicken	coli	PLSDB
NZ_OQ553943.1	pCC42	5	AB467	AK259	24869		0	0	0	0	0.824	0.901	0	0		0	1	0	0	0	0	0	1		0	0	0	0	0	0	0	0	0	0	0	0	0	0	0	0	0	0	0		human	coli	PLSDB
CP155867.1	pCC42	5	AB467	AK259	24885		0	0	0	0	0.819	0.896	0	0		0	1	0	0	0	0	0	1		0	0	0	0	0	0	0	0	0	0	0	0	0	0	0	0	0	0	0		turkey	jejuni	NARMS
NZ_OQ553940.1	pCC42	5	AB467	AK259	25341		0	0	0	0	0.82	0.881	0	0		0	1	0	0	0	0	0	1		0	0	0	0	0	0	0	0	0	0	0	0	0	0	0	0	0	0	0		human	coli	PLSDB
NZ_OQ553939.1	pCC42	5	AB467	AK259	25343		0	0	0	0	0.807	0.866	0	0		0	1	0	0	0	0	0	1		0	0	0	0	0	0	0	0	0	0	0	0	0	0	0	0	0	0	0		human	coli	PLSDB
NZ_CP044263.1	pCC42	5	AB467	AK260	28140		0	0	0	0	0.856	0.827	0	0		0	1	0	0	0	0	0	1		0	0	0	0	0	0	0	0	0	0	0	0	0	0	0	0	0	0	0		environmental	armoricus	PLSDB
CP132125.1	pCC42	4	AB469	AK265	32475		0.013	0.018	0	0	0.888	0.744	0.005	0.018		0	1	0	0	0	0	0	1		0	0	0	0	0	0	0	0	0	0	0	0	0	0	0	0	0	0	0		companion animal	jejuni	NARMS
CP132131.1	pCC42	4	AB469	AK265	32477		0.013	0.018	0	0	0.888	0.744	0.005	0.018		0	1	0	0	0	0	0	1		0	0	0	0	0	0	0	0	0	0	0	0	0	0	0	0	0	0	0		companion animal	jejuni	NARMS
CP132127.1	pCC42	4	AB469	AK265	32480		0.013	0.018	0	0	0.888	0.744	0.005	0.018		0	0	0	1	0	0	0	1		0	0	0	0	0	0	0	0	0	0	0	0	0	0	0	0	0	0	0		companion animal	jejuni	NARMS
CP047083.1	pCC42	4	AB469	AK265	31945		0.013	0.019	0	0	0.888	0.756	0.005	0.019		0	1	0	0	0	0	0	1		0	0	0	0	0	0	0	0	0	0	0	0	0	0	0	0	0	0	0		human	jejuni	PLSDB
CP132120.1	pCC42	4	AB469	AK265	32470		0.013	0.018	0	0	0.888	0.744	0.005	0.018		0	1	0	0	0	0	0	1		0	0	0	0	0	0	0	0	0	0	0	0	0	0	0	0	0	0	0		human	jejuni	NARMS
CP132134.1	pCC42	4	AB469	AK265	32475		0.013	0.018	0	0	0.888	0.744	0.005	0.018		0	1	0	0	0	0	0	1		0	0	0	0	0	0	0	0	0	0	0	0	0	0	0	0	0	0	0		companion animal	jejuni	NARMS
CP132129.1	pCC42	4	AB469	AK265	32474		0.013	0.019	0	0	0.888	0.744	0.005	0.019		0	1	0	0	0	0	0	1		0	0	0	0	0	0	0	0	0	0	0	0	0	0	0	0	0	0	0		companion animal	jejuni	NARMS
NZ_CP092035.1	pCC42	4	AB469	AK265	30658		0.007	0.01	0	0	0.862	0.765	0.01	0.039		0	1	0	0	0	0	0	1		0	0	0	0	0	0	0	0	0	0	0	0	0	0	0	0	0	0	0		turkey	jejuni	PLSDB
NZ_CP092023.1	pCC42	4	AB469	AK265	30654		0.007	0.011	0	0	0.861	0.764	0.009	0.038		0	1	0	0	0	0	0	1		0	0	0	0	0	0	0	0	0	0	0	0	0	0	0	0	0	0	0		turkey	jejuni	PLSDB
CP155878.1	pCC42	4	AB469	AK265	30642		0.007	0.01	0	0	0.861	0.765	0.01	0.039		0	0	0	1	0	0	0	1		0	0	0	0	0	0	0	0	0	0	0	0	0	0	0	0	0	0	0		chicken	jejuni	NARMS
NZ_CP125385.1	pCC42	4	AB469	AK265	30516		0.007	0.011	0	0	0.859	0.766	0.009	0.038		0	1	0	0	0	0	0	1		0	0	0	0	0	0	0	0	0	0	0	0	0	0	0	0	0	0	0		bear	jejuni	PLSDB
CP169446.1	pCC42	3	AB468	AK262	27793		0.018	0.03	0	0	0.95	0.93	0.007	0.03		0	1	0	0	0	0	0	1		0	0	0	0	0	0	0	0	0	0	0	0	0	0	0	0	0	0	0		human	coli	NARMS
NZ_CP109815.1	pCC42	3	AB468	AK262	27725		0.023	0.037	0	0	0.941	0.923	0.009	0.037		0	1	0	0	0	0	0	1		0	0	0	0	0	0	0	0	0	0	0	0	0	0	0	0	0	0	0		other/unknown	coli	PLSDB
NZ_CP027635.1	pCC42	3	AB468	AK262	30721		0.012	0.018	0	0	0.917	0.812	0.005	0.018		0	1	0	0	0	0	0	1		0	0	0	0	0	0	0	0	0	0	0	0	0	0	0	0	0	0	0		turkey	coli	PLSDB
NZ_CP017876.1	pCC42	3	AB468	AK262	32270		0.012	0.017	0	0	0.903	0.761	0.005	0.017		0	1	0	0	0	0	0	1		0	0	0	0	0	0	0	0	0	0	0	0	0	0	0	0	0	0	0		swine	coli	PLSDB
NZ_CP028188.1	pCC42	3	AB468	AK264	30305		0.013	0.019	0	0	0.944	0.847	0.005	0.019		0	1	0	0	0	0	0	1		0	0	0	0	0	0	0	0	0	0	0	0	0	0	0	0	0	0	0		other/unknown	coli	PLSDB
CP155882.1	pCC42	3	AB468	AK263	26841		0.006	0.01	0	0	0.946	0.958	0.009	0.042		0	1	0	0	0	0	0	1		0	0	0	0	0	0	0	0	0	0	0	0	0	0	0	0	0	0	0		chicken	coli	NARMS
NZ_MH634987.1	pCC42	3	AB468	AK263	26824		0.012	0.02	0	0	0.986	1	0.004	0.016		0	1	0	0	0	0	0	1		0	0	0	0	0	0	0	0	0	0	0	0	0	0	0	0	0	0	0		chicken	coli	PLSDB
NZ_CP046318.1	pCC42	3	AB468	AK262	38106		0.005	0.007	0	0	0.942	0.673	0.002	0.007		0	1	0	0	0	0	0	1		0	0	0	0	0	0	0	0	0	0	0	0	0	0	0	0	0	0	0		human	coli	PLSDB
AP028411.1	pCC42	3	AB468	AK262	31232		0.013	0.019	0	0	0.933	0.813	0.005	0.019		0	1	0	0	0	0	0	1		0	0	0	0	0	0	0	0	0	0	0	0	0	0	0	0	0	0	0		human	coli	PLSDB
NZ_CP092027.1	pCC42	3	AB468	AK261	25385		0.001	0.001	0	0	0.909	0.974	0	0.002		0	1	0	0	0	0	0	1		0	0	0	0	0	0	0	0	0	0	0	0	0	0	0	0	0	0	0		turkey	coli	PLSDB
NZ_CP023547.1	pCC42	3	AB468	AK262	25046		0	0	0	0	0.894	0.972	0	0		0	1	0	0	0	0	0	1		0	0	0	0	0	0	0	0	0	0	0	0	0	0	0	0	0	0	0		chicken	coli	PLSDB
NZ_CP017874.1	pCC42	3	AB468	AK262	25060		0	0	0	0	0.895	0.971	0	0		0	1	0	0	0	0	0	1		0	0	0	0	0	0	0	0	0	0	0	0	0	0	0	0	0	0	0		chicken	coli	PLSDB
NZ_CP047215.1	pCC42	3	AB468	AK262	26501		0.017	0.029	0.01	0.015	0.904	0.928	0.006	0.029		0	1	0	0	0	0	0	1		0	0	0	0	0	0	0	0	0	0	0	0	0	0	0	0	0	0	0		swine	coli	PLSDB
NZ_CP017880.1	pCC42	3	AB468	AK261	25286		0.005	0.008	0	0	0.917	0.986	0.001	0.004		0	1	0	0	0	0	0	1		0	0	0	0	0	0	0	0	0	0	0	0	0	0	0	0	0	0	0		chicken	coli	PLSDB
NZ_CP017867.1	pCC42	3	AB468	AK261	25284		0.005	0.008	0	0	0.917	0.986	0.001	0.004		0	1	0	0	0	0	0	1		0	0	0	0	0	0	0	0	0	0	0	0	0	0	0	0	0	0	0		chicken	coli	PLSDB
CP155855.1	pCC42	2	AB468	AK262	26819		0.007	0.012	0	0	0.933	0.946	0.003	0.015		0	1	0	0	0	0	0	1		0	0	0	0	0	0	0	0	0	0	0	0	0	0	0	0	0	0	0		chicken	jejuni	NARMS
NZ_MH634990.1	pCC42	2	AB468	AK262	26812		0.012	0.02	0	0	0.932	0.946	0.004	0.016		0	1	0	0	0	0	0	1		0	0	0	0	0	0	0	0	0	0	0	0	0	0	0	0	0	0	0		chicken	coli	PLSDB
NZ_CP013736.1	pCC42	2	AB468	AK262	27987		0.007	0.011	0	0	0.906	0.881	0.003	0.011		0	1	0	0	0	0	0	1		0	0	0	0	0	0	0	0	0	0	0	0	0	0	0	0	0	0	0		chicken	coli	PLSDB
CP169461.1	pCC42	2	AB468	AK262	28860		0.012	0.019	0	0	0.931	0.878	0.004	0.015		0	1	0	0	0	0	0	1		0	0	0	0	0	0	0	0	0	0	0	0	0	0	0	0	0	0	0		chicken	coli	NARMS
CP155874.1	pCC42	2	AB468	AK262	27209		0.012	0.02	0	0	0.964	0.964	0.004	0.016		0	1	0	0	0	0	0	1		0	0	0	0	0	0	0	0	0	0	0	0	0	0	0	0	0	0	0		chicken	coli	NARMS
CP169429.1	pCC42	2	AB468	AK262	27555		0.012	0.02	0	0	0.964	0.952	0.004	0.015		0	1	0	0	0	0	0	1		0	0	0	0	0	0	0	0	0	0	0	0	0	0	0	0	0	0	0		chicken	jejuni	NARMS
NZ_CP058341.1	pCC42	2	AB468	AK262	26488		0.012	0.02	0	0	0.91	0.935	0.003	0.016		0	1	0	0	0	0	0	1		0	0	0	0	0	0	0	0	0	0	0	0	0	0	0	0	0	0	0		environmental	coli	PLSDB
CP155891.1	pCC42	2	AB468	AK262	26143		0.007	0.013	0	0	0.909	0.946	0.003	0.013		0	1	0	0	0	0	0	1		0	0	0	0	0	0	0	0	0	0	0	0	0	0	0	0	0	0	0		chicken	coli	NARMS
NZ_CP109655.1	pCC42	2	AB468	AK262	26049		0.007	0.012	0	0	0.901	0.941	0.003	0.012		0	1	0	0	0	0	0	1		0	0	0	0	0	0	0	0	0	0	0	0	0	0	0	0	0	0	0		human	coli	PLSDB
NZ_OQ553953.1	pCC42	2	AB468	AK262	27225		0	0	0	0	0.851	0.85	0	0		0	1	0	0	0	0	0	1		0	0	0	0	0	0	0	0	0	0	0	0	0	0	0	0	0	0	0		human	coli	PLSDB
NZ_OQ553935.1	pCC42	2	AB468	AK262	27237		0	0	0	0	0.851	0.85	0	0		0	1	0	0	0	0	0	1		0	0	0	0	0	0	0	0	0	0	0	0	0	0	0	0	0	0	0		human	coli	PLSDB
NC_022656.1	pCC42	2	AB468	AK262	26271		0.011	0.02	0	0	0.91	0.943	0.003	0.015		0	1	0	0	0	0	0	1		0	0	0	0	0	0	0	0	0	0	0	0	0	0	0	0	0	0	0		human	coli	PLSDB
NZ_OQ553944.1	pCC42	2	AB468	AK262	30631		0.024	0.036	0.01	0.012	0.915	0.813	0.009	0.036		0	1	0	0	0	0	0	1		0	0	0	0	0	0	0	0	0	0	0	0	0	0	0	0	0	0	0		human	coli	PLSDB
NZ_OQ553954.1	pCC42	2	AB468	AK262	27538		0.012	0.02	0	0	0.974	0.963	0.005	0.02		0	1	0	0	0	0	0	1		0	0	0	0	0	0	0	0	0	0	0	0	0	0	0	0	0	0	0		human	coli	PLSDB
NZ_OQ553942.1	pCC42	2	AB468	AK262	27546		0.012	0.02	0	0	0.974	0.962	0.005	0.02		0	1	0	0	0	0	0	1		0	0	0	0	0	0	0	0	0	0	0	0	0	0	0	0	0	0	0		human	coli	PLSDB
AP028405.1	pCC42	2	AB468	AK262	53140		0.007	0.006	0	0	0.946	0.485	0.003	0.006		0	1	0	0	0	0	0	1		0	0	0	0	0	0	0	0	0	0	0	0	0	0	0	0	0	0	0		human	coli	PLSDB
CP155908.1	pCC42	2	AB468	AK262	27089		0.012	0.02	0	0	0.931	0.935	0.004	0.016		0	1	0	0	0	0	0	1		0	0	0	0	0	0	0	0	0	0	0	0	0	0	0	0	0	0	0		chicken	coli	NARMS
CP155885.1	pCC42	2	AB468	AK262	25846		0.005	0.008	0	0	0.873	0.919	0.002	0.008		0	1	0	0	0	0	0	1		0	0	0	0	0	0	0	0	0	0	0	0	0	0	0	0	0	0	0		chicken	coli	NARMS
NZ_CP040242.1	pCC42	2	AB468	AK262	25776		0.001	0.002	0	0	0.872	0.92	0	0.002		0	1	0	0	0	0	0	1		0	0	0	0	0	0	0	0	0	0	0	0	0	0	0	0	0	0	0		cattle	coli	PLSDB
NZ_CP011016.1	pCC42	2	AB468	AK262	29117		0.013	0.02	0	0	0.928	0.867	0.005	0.02		0	1	0	0	0	0	0	1		0	0	0	0	0	0	0	0	0	0	0	0	0	0	0	0	0	0	0		human	coli	PLSDB
NZ_CP082880.1	pCC42	2	AB468	AK262	25043		0	0	0	0	0.894	0.972	0	0		0	1	0	0	0	0	0	1		0	0	0	0	0	0	0	0	0	0	0	0	0	0	0	0	0	0	0		other/unknown	coli	PLSDB
NZ_CP045792.1	pCC42	2	AB468	AK262	25048		0	0	0	0	0.894	0.972	0	0		0	1	0	0	0	0	0	1		0	0	0	0	0	0	0	0	0	0	0	0	0	0	0	0	0	0	0		chicken	coli	PLSDB
AP028389.1	pCC42	1	AB469	AK265	31643		0.013	0.019	0	0	0.938	0.806	0.005	0.019		0	1	0	0	0	0	0	1		0	0	0	0	0	0	0	0	0	0	0	0	0	0	0	0	0	0	0		human	jejuni	PLSDB
AP028373.1	pCC42	1	AB469	AK265	31960		0.013	0.019	0	0	0.955	0.813	0.005	0.019		0	1	0	0	0	0	0	1		0	0	0	0	0	0	0	0	0	0	0	0	0	0	0	0	0	0	0		human	coli	PLSDB
NZ_CP017231.1	pCC42	1	AB469	AK265	28521		0.013	0.021	0	0	0.94	0.897	0.012	0.05		0	1	0	0	0	0	0	1		0	0	0	0	0	0	0	0	0	0	0	0	0	0	0	0	0	0	0		human	jejuni	PLSDB
NZ_OQ553955.1	pCC42	1	AB469	AK265	30350		0.013	0.019	0	0	0.906	0.813	0.012	0.048		0	1	0	0	0	0	0	1		0	0	0	0	0	0	0	0	0	0	0	0	0	0	0	0	0	0	0		human	jejuni	PLSDB
NZ_OQ553952.1	pCC42	1	AB469	AK265	30348		0.013	0.02	0	0	0.907	0.813	0.012	0.047		0	1	0	0	0	0	0	1		0	0	0	0	0	0	0	0	0	0	0	0	0	0	0	0	0	0	0		human	coli	PLSDB
NZ_OQ553934.1	pCC42	1	AB469	AK265	30348		0.013	0.02	0	0	0.907	0.813	0.012	0.047		0	1	0	0	0	0	0	1		0	0	0	0	0	0	0	0	0	0	0	0	0	0	0	0	0	0	0		human	jejuni	PLSDB
AP028403.1	pCC42	1	AB469	AK265	54765		0.013	0.011	0	0	0.892	0.443	0.01	0.022		0	1	0	0	0	0	0	1		0	0	0	0	0	0	0	0	0	0	0	0	0	0	0	0	0	0	0		human	jejuni	PLSDB
NZ_CP071588.1	pCC42	1	AB469	AK265	28220		0.021	0.034	0.021	0.028	0.897	0.865	0.007	0.031		0	1	0	0	0	0	0	1		0	0	0	0	0	0	0	0	0	0	0	0	0	0	0	0	0	0	0		human	jejuni	PLSDB
NZ_CP066747.1	pCC42	1	AB469	AK265	28218		0.021	0.034	0.021	0.028	0.897	0.865	0.007	0.03		0	1	0	0	0	0	0	1		0	0	0	0	0	0	0	0	0	0	0	0	0	0	0	0	0	0	0		other/unknown	jejuni	PLSDB
NZ_CP044172.1	pCC42	1	AB469	AK265	25131		0.021	0.039	0.021	0.031	0.801	0.868	0.007	0.034		0	1	0	0	0	0	0	1		0	0	0	0	0	0	0	0	0	0	0	0	0	0	0	0	0	0	0		other/unknown	jejuni	PLSDB
CP132117.1	pCC42	1	AB469	AK265	28627		0.021	0.034	0.021	0.027	0.862	0.819	0.007	0.03		0	1	0	0	0	0	0	1		0	0	0	0	0	0	0	0	0	0	0	0	0	0	0	0	0	0	0		human	jejuni	NARMS
NZ_OQ553949.1	pCC42	1	AB469	AK265	26724		0.005	0.008	0	0	0.875	0.891	8e-04	0.004		0	1	0	0	0	0	0	1		0	0	0	0	0	0	0	0	0	0	0	0	0	0	0	0	0	0	0		human	jejuni	PLSDB
NC_012040.1	6	0	AC319	AL461	46203		0.235	0.234	0	0	0.054	0.032	0.118	0.311		0	1	0	0	0	0	0	1		0	0	0	0	0	0	0	0	0	0	0	0	0	0	0	0	0	0	0		other/unknown	lari	PLSDB
AP028379.1	6	0	AC319	AL461	46019		0.26	0.259	0	0	0.058	0.034	0.108	0.284		0	1	0	0	0	0	0	1		0	0	0	0	0	0	0	0	0	0	0	0	0	0	0	0	0	0	0		human	lari	PLSDB
NZ_CP044261.1	6	0	AC319	AL462	51125		0.104	0.094	0	0	0.056	0.03	0.055	0.13		0	1	0	0	0	0	0	1		0	0	0	0	0	0	0	0	0	0	0	0	0	0	0	0	0	0	0		environmental	armoricus	PLSDB
NZ_CP063080.1	6	0	AC319	AL461	45895		0.253	0.253	0	0	0.033	0.02	0.112	0.295		0	1	0	0	0	0	0	1		0	0	0	0	0	0	0	0	0	0	0	0	0	0	0	0	0	0	0		other/unknown	peloridis	PLSDB
NZ_CP007767.1	6	0	AC319	AL461	47805		0.259	0.249	0	0	0.033	0.019	0.114	0.289		0	1	0	0	0	0	0	1		0	0	0	0	0	0	0	0	0	0	0	0	0	0	0	0	0	0	0		other/unknown	peloridis	PLSDB
NZ_CP041618.1	7	0	AC321	AL466	36945		0.644	0.8	0	0	0.004	0.003	0.287	0.941		0	1	0	0	0	0	0	1		0	0	0	0	0	0	0	0	0	0	0	0	0	0	0	0	0	0	0		other/unknown	vulpis	PLSDB
CP063084.1	7	0	AC320	AL464	37069		0.592	0.732	0	0	0	0	0.264	0.862		0	1	0	0	0	0	0	1		0	0	0	0	0	0	0	0	0	0	0	0	0	0	0	0	0	0	0		human	upsaliensis	PLSDB
CP169453.1	8	0	AC440	AL632	6773		0	0	0	0	0	0	0	0		0	0	1	0	0	0	0	1		0	0	0	0	0	0	0	0	0	0	0	0	0	0	0	0	0	0	0		chicken	coli	NARMS
CP155895.1	8	0	AC440	AL632	6690		0	0	0	0	0	0	0	0		0	0	1	0	0	0	0	1		0	0	0	0	0	0	0	0	0	0	0	0	0	0	0	0	0	0	0		chicken	coli	NARMS
CP125393.1	8	0	AG887	AQ943	10373		0	0	0	0	0	0	0	0		0	0	1	0	0	0	0	1		0	0	0	0	0	0	0	0	0	0	0	0	0	0	0	0	0	0	0		bear	jejuni	PLSDB
CP169457.1	9	0	AC502	AL715	5274		0	0	0.013	0.095	0	0	0.001	0.015		0	0	0	0	0	0	0	0		0	0	0	0	0	0	0	0	0	0	0	0	0	0	0	0	0	0	0		chicken	jejuni	NARMS
NZ_CP084081.1	9	0	AC502	AL715	5210		0	0	0.013	0.096	0	0	0.001	0.016		0	0	0	0	0	0	0	0		0	0	0	0	0	0	0	0	0	0	0	0	0	0	0	0	0	0	0		chicken	jejuni	PLSDB
CP169448.1	9	0	AC502	AL715	5274		0	0	0.013	0.095	0	0	0.001	0.014		0	0	0	0	0	0	0	0		0	0	0	0	0	0	0	0	0	0	0	0	0	0	0	0	0	0	0		chicken	jejuni	NARMS
CP155865.1	9	0	AC502	AL715	5209		0	0	0.013	0.096	0	0	0.001	0.014		0	0	0	0	0	0	0	0		0	0	0	0	0	0	0	0	0	0	0	0	0	0	0	0	0	0	0		chicken	jejuni	NARMS
CP156051.1	9	0	AC502	AL715	5209		0	0	0.013	0.096	0	0	0.001	0.014		0	0	0	0	0	0	0	0		0	0	0	0	0	0	0	0	0	0	0	0	0	0	0	0	0	0	0		chicken	jejuni	NARMS
NZ_CP017864.1	9	0	AC502	AL715	5211		0	0	0.013	0.092	0	0	0.001	0.016		0	0	0	0	0	0	0	0		0	0	0	0	0	0	0	0	0	0	0	0	0	0	0	0	0	0	0		chicken	jejuni	PLSDB
NC_004997.1	9	0	AC502	AL714	4015		0	0	0.013	0.124	0	0	0.001	0.025		0	0	0	0	0	0	0	0		0	0	0	0	0	0	0	0	0	0	0	0	0	0	0	0	0	0	0		other/unknown	jejuni	PLSDB
NZ_CP007187.1	10	0	AD894	AN572	3347		0	0	0	0	0.003	0.023	0.001	0.03		0	0	0	0	0	0	0	0		0	0	0	0	0	0	0	0	0	0	0	0	0	0	0	0	0	0	0		other/unknown	coli	PLSDB
NC_008050.1	10	0	AD894	AN570	3303		0	0	0	0	0.003	0.023	0.001	0.03		0	0	0	0	0	0	0	0		0	0	0	0	0	0	0	0	0	0	0	0	0	0	0	0	0	0	0		other/unknown	coli	PLSDB
NZ_CP066029.1	10	0	AD894	AN570	3303		0	0	0	0	0.003	0.023	0.001	0.03		0	0	0	0	0	0	0	0		0	0	0	0	0	0	0	0	0	0	0	0	0	0	0	0	0	0	0		other/unknown	coli	PLSDB
NZ_CP017028.1	10	0	AD894	AN571	3142		0	0	0	0	0	0	0.001	0.032		0	0	0	0	0	0	0	0		0	0	0	0	0	0	0	0	0	0	0	0	0	0	0	0	0	0	0		other/unknown	coli	PLSDB
NC_007142.1	10	0	AD894	AN571	3318		0	0	0	0	0.003	0.024	0.001	0.03		0	0	0	0	0	0	0	0		0	0	0	0	0	0	0	0	0	0	0	0	0	0	0	0	0	0	0		other/unknown	coli	PLSDB
NZ_CP007186.1	10	0	AD894	AN572	3324		0	0	0	0	0.003	0.023	0.001	0.03		0	0	0	0	0	0	0	0		0	0	0	0	0	0	0	0	0	0	0	0	0	0	0	0	0	0	0		other/unknown	coli	PLSDB
CP155902.1	10	0	AD894	AN571	5665		0	0	0	0	0.003	0.013	0.001	0.018		0	0	0	0	0	0	0	0		0	0	0	0	0	0	0	0	0	0	0	0	0	0	0	0	0	0	0		chicken	jejuni	NARMS
CP169432.1	10	0	AD894	AN571	5667		0	0	0	0	0.003	0.013	0.001	0.018		0	0	0	0	0	0	0	0		0	0	0	0	0	0	0	0	0	0	0	0	0	0	0	0	0	0	0		chicken	coli	NARMS
NZ_CP007185.1	11	0	AB466	AK258	2429		0	0	0	0	0.023	0.253	0	0		0	0	0	0	0	0	0	0		0	0	0	0	0	0	0	0	0	0	0	0	0	0	0	0	0	0	0		other/unknown	coli	PLSDB
NC_007143.1	11	0	AB466	AK258	2426		0	0	0	0	0.022	0.251	0	0		0	0	0	0	0	0	0	0		0	0	0	0	0	0	0	0	0	0	0	0	0	0	0	0	0	0	0		other/unknown	coli	PLSDB
NZ_MH634992.1	11	0	AB466	AK258	4118		0	0	0	0	0.023	0.149	0.001	0.024		0	0	0	0	0	0	0	0		0	0	0	0	0	0	0	0	0	0	0	0	0	0	0	0	0	0	0		swine	coli	PLSDB
NZ_CP068569.1	12	0	AD894	AN569	3395		0	0	0	0	0.003	0.022	0	0.013		0	0	0	0	0	0	0	0		0	0	0	0	0	0	0	0	0	0	0	0	0	0	0	0	0	0	0		other/unknown	jejuni	PLSDB
NZ_CP040240.1	12	0	AD894	AN570	3323		0	0	0	0	0.003	0.023	0.001	0.03		0	0	0	0	0	0	0	0		0	0	0	0	0	0	0	0	0	0	0	0	0	0	0	0	0	0	0		cattle	coli	PLSDB
NC_021493.1	12	0	AD894	AN569	3860		0	0	0	0	0.003	0.02	0.001	0.026		0	0	0	0	0	0	0	0		0	0	0	0	0	0	0	0	0	0	0	0	0	0	0	0	0	0	0		wild bird	jejuni	PLSDB
NZ_CP082877.1	12	0	AD894	AN570	3302		0	0	0	0	0.009	0.072	0.001	0.03		0	0	0	0	0	0	0	0		0	0	0	0	0	0	0	0	0	0	0	0	0	0	0	0	0	0	0		other/unknown	coli	PLSDB
NZ_CP076512.1	12	0	AD894	AN570	3307		0	0	0	0	0.003	0.024	0	0.014		0	0	0	0	0	0	0	0		0	0	0	0	0	0	0	0	0	0	0	0	0	0	0	0	0	0	0		human	coli	PLSDB
NZ_CP059598.1	12	0	AD894	AN569	3528		0	0	0	0	0.003	0.022	0.001	0.028		0	0	0	0	0	0	0	0		0	0	0	0	0	0	0	0	0	0	0	0	0	0	0	0	0	0	0		wild bird	sp.	PLSDB
NC_008438.1	12	0	AC501	AL712	3214		0	0	0	0	0	0	0.001	0.031		0	0	0	0	0	0	0	0		0	0	0	0	0	0	0	0	0	0	0	0	0	0	0	0	0	0	0		other/unknown	jejuni	PLSDB
NZ_CP082872.1	13	0	AE335	AO099	3680		0	0	0	0	0	0	0	0		0	0	1	0	0	0	0	1		0	0	0	0	0	0	0	0	0	0	0	0	0	0	0	0	0	0	0		other/unknown	hominis	PLSDB
NC_009713.1	13	0	AE335	AO099	3680		0	0	0	0	0	0	0	0		0	0	1	0	0	0	0	1		0	0	0	0	0	0	0	0	0	0	0	0	0	0	0	0	0	0	0		other/unknown	hominis	PLSDB
NZ_CP021643.1	14	0	AE758	AO602	119795		0	0	0	0	0	0	0	0		0	0	0	0	0	0	0	0		0	0	0	0	0	0	0	0	0	0	0	0	0	0	0	0	0	0	0		human	concisus	PLSDB
NC_009795.1	14	0	AE757	AO601	30951		0	0	0	0	0	0	0	0		0	0	0	0	0	1	0	1		0	0	0	0	0	0	0	0	0	0	0	0	0	0	0	0	0	0	0		other/unknown	concisus	PLSDB
NZ_CP014569.1	15	0	AC944	AM324	44767		0	0	0	0	0	0	0	0		0	0	0	0	0	0	0	0		0	0	0	0	0	0	0	0	0	0	0	0	0	0	0	0	0	0	0		cattle	fetus	PLSDB
NZ_CP007000.1	15	0	AC944	AM324	91402		0	0	0	0	0	0	0	0		0	0	0	0	0	0	0	0		0	0	0	0	0	0	0	0	0	0	0	0	0	0	0	0	0	0	0		other/unknown	fetus	PLSDB
NZ_CP059435.1	16	0	AB524	AK334	35640		0	0	0	0	0	0	0	0		0	1	0	0	0	0	0	1		0	0	0	0	0	0	0	0	0	0	0	0	0	0	0	0	0	0	0		cattle	fetus	PLSDB
NZ_CP007001.1	16	0	AB524	AK334	35326		0	0	0	0	0	0	0	0		0	1	0	0	0	0	0	1		0	0	0	0	0	0	0	0	0	0	0	0	0	0	0	0	0	0	0		other/unknown	fetus	PLSDB
NZ_CP008811.1	16	0	AB525	AK335	38274		0.014	0.016	0	0	0	0	0.005	0.016		0	1	0	0	0	0	0	1		0	0	0	0	0	0	0	0	0	0	0	0	0	0	0	0	0	0	0		cattle	fetus	PLSDB
NZ_CP059436.1	17	0	AG409	AQ442	3993		0	0	0	0	0	0	0	0		0	0	1	0	0	0	0	1		0	0	0	0	0	0	0	0	0	0	0	0	0	0	0	0	0	0	0		cattle	fetus	PLSDB
NZ_CP007002.1	17	0	AG409	AQ442	3993		0	0	0	0	0	0	0	0		0	0	1	0	0	0	0	1		0	0	0	0	0	0	0	0	0	0	0	0	0	0	0	0	0	0	0		other/unknown	fetus	PLSDB
NZ_CP053829.1	17	0	AG409	AQ442	4415		0	0	0	0	0	0	0	0		0	0	1	0	0	0	0	1		0	0	0	0	0	0	0	0	0	0	0	0	0	0	0	0	0	0	0		swine	hyointestinalis	PLSDB
NZ_CP018794.1	18	1	AF607	AP582	25220		0	0	0	0	0.456	0.492	0	0		0	1	0	0	0	0	0	1		0	0	0	0	0	0	0	0	0	0	0	0	0	0	0	0	0	0	0		other/unknown	vicugnae	PLSDB
NZ_CP018792.1	18	1	AF607	AP582	24958		0	0	0	0	0.483	0.527	0	0		0	1	0	0	0	0	0	1		0	0	0	0	0	0	0	0	0	0	0	0	0	0	0	0	0	0	0		other/unknown	vicugnae	PLSDB
NZ_CP008809.1	18	1	AF607	AP583	25864		0	0	0	0	0.426	0.448	0	0		0	1	0	0	0	0	0	1		0	0	0	0	0	0	0	0	0	0	0	0	0	0	0	0	0	0	0		cattle	fetus	PLSDB
NZ_CP043436.1	18	1	AF607	AP581	27917		0	0	0	0	0.334	0.325	0	0		0	0	0	1	0	0	0	1		0	0	0	0	0	0	0	0	0	0	0	0	0	0	0	0	0	0	0		cattle	fetus	PLSDB
NZ_CP008812.1	18	1	AF607	AP581	27124		0	0	0	0	0.291	0.292	0	0		0	0	0	1	0	0	0	1		0	0	0	0	0	0	0	0	0	0	0	0	0	0	0	0	0	0	0		cattle	fetus	PLSDB
NZ_CP059433.1	18	1	AF607	AP581	40590		0	0	0	0	0.45	0.301	0	0		0	1	0	0	0	0	0	1		0	0	0	0	0	0	0	0	0	0	0	0	0	0	0	0	0	0	0		cattle	fetus	PLSDB
NZ_CP059446.1	18	3	AF607	AP581	52345		0	0	0	0	0.256	0.133	0	0		0	1	0	0	0	0	0	1		0	0	0	0	0	0	0	0	0	0	0	0	0	0	0	0	0	0	0		cattle	fetus	PLSDB
NZ_CP059444.1	18	3	AF607	AP581	26793		0	0	0	0	0.223	0.226	0	0		0	1	0	0	0	0	0	1		0	0	0	0	0	0	0	0	0	0	0	0	0	0	0	0	0	0	0		cattle	fetus	PLSDB
NZ_HG004427.1	18	3	AF607	AP581	61144		0	0	0	0	0.17	0.075	0	0		0	1	0	0	0	0	0	1		0	0	0	0	0	0	0	0	0	0	0	0	0	0	0	0	0	0	0		cattle	fetus	PLSDB
NZ_CP059442.1	18	3	AF607	AP581	38770		0	0	0	0	0.289	0.203	0	0		0	1	0	0	0	0	0	1		0	0	0	0	0	0	0	0	0	0	0	0	0	0	0	0	0	0	0		cattle	fetus	PLSDB
NZ_CP059440.1	18	3	AF607	AP581	37207		0	0	0	0	0.302	0.221	0	0		0	1	0	0	0	0	0	1		0	0	0	0	0	0	0	0	0	0	0	0	0	0	0	0	0	0	0		cattle	fetus	PLSDB
NZ_CP075543.1	18	2	AB524	AK334	73378		0	0	0	0	0.226	0.084	0	0		0	1	0	0	0	0	0	1		0	0	0	0	0	0	0	0	0	0	0	0	0	0	0	0	0	0	0		cattle	fetus	PLSDB
NZ_CP075541.1	18	2	AB524	AK334	73390		0	0	0	0	0.226	0.084	0	0		0	1	0	0	0	0	0	1		0	0	0	0	0	0	0	0	0	0	0	0	0	0	0	0	0	0	0		cattle	fetus	PLSDB
NZ_CP059438.1	18	2	AF607	AP581	48693		0	0	0	0	0.228	0.127	0	0		0	1	0	0	0	0	0	1		0	0	0	0	0	0	0	0	0	0	0	0	0	0	0	0	0	0	0		cattle	fetus	PLSDB
NZ_CP075537.1	18	2	AF607	AP581	45041		0	0	0	0	0.229	0.138	0	0		0	1	0	0	0	0	0	1		0	0	0	0	0	0	0	0	0	0	0	0	0	0	0	0	0	0	0		cattle	fetus	PLSDB
NZ_CP075535.1	18	2	AF607	AP581	44467		0	0	0	0	0.061	0.037	0	0		0	1	0	0	0	0	0	1		0	0	0	0	0	0	0	0	0	0	0	0	0	0	0	0	0	0	0		cattle	fetus	PLSDB
NZ_CP075539.1	18	2	AF607	AP581	44001		0	0	0	0	0.062	0.039	0	0		0	1	0	0	0	0	0	1		0	0	0	0	0	0	0	0	0	0	0	0	0	0	0	0	0	0	0		cattle	fetus	PLSDB
NZ_CP053847.1	19	0	AA379	AI397	7822		0	0	0	0	0	0	0	0		0	0	0	0	0	0	0	0		0	0	0	0	0	0	0	0	0	0	0	0	0	0	0	0	0	0	0		companion animal	sp.	PLSDB
NZ_CP012551.1	19	0	AE801	AO658	36884		0	0	0	0	0	0	0	0		0	0	0	0	0	0	1	1		0	0	0	0	0	0	0	0	0	0	0	0	0	0	0	0	0	0	0		companion animal	sp.	PLSDB
NZ_CP014570.1	20	0	AF608	AP584	27417		0	0	0	0	0.188	0.186	0	0		0	1	0	0	0	0	0	1		0	0	0	0	0	0	0	0	0	0	0	0	0	0	0	0	0	0	0		cattle	fetus	PLSDB
NZ_CP109816.1	21	0	AC501	AL713	5363		0	0	0	0	0	0	0	0.008		0	0	0	0	0	0	0	0		0	0	0	0	0	0	0	0	0	0	0	0	0	0	0	0	0	0	0		other/unknown	coli	PLSDB
NZ_CP068588.1	21	0	AC501	AL713	4944		0	0	0	0	0	0	0	0		0	0	0	0	0	0	0	0		0	0	0	0	0	0	0	0	0	0	0	0	0	0	0	0	0	0	0		other/unknown	coli	PLSDB
NZ_CP017858.1	21	0	AC501	AL713	5170		0	0	0	0	0	0	0.001	0.019		0	0	0	0	0	0	0	0		0	0	0	0	0	0	0	0	0	0	0	0	0	0	0	0	0	0	0		turkey	jejuni	PLSDB
NZ_CP017855.1	21	0	AC501	AL713	5257		0	0	0	0	0	0	0.001	0.019		0	0	0	0	0	0	0	0		0	0	0	0	0	0	0	0	0	0	0	0	0	0	0	0	0	0	0		chicken	jejuni	PLSDB
NZ_OU701462.1	22	0	AG494	AQ537	39620		0.167	0.193	0	0	0	0	0.075	0.229		0	1	0	0	0	0	0	1		0	0	0	0	0	0	0	0	0	0	0	0	0	0	0	0	0	0	0		companion animal	upsaliensis	PLSDB
NZ_CP020480.1	22	0	AG494	AQ537	34012		0.156	0.21	0	0	0	0	0.071	0.253		0	1	0	0	0	0	0	1		0	0	0	0	0	0	0	0	0	0	0	0	0	0	0	0	0	0	0		companion animal	helveticus	PLSDB
NZ_CP037748.1	22	0	AG494	AQ537	42334		0.115	0.125	0	0	0	0	0.055	0.159		0	1	0	0	0	0	0	1		0	0	0	0	0	0	0	0	0	0	0	0	0	0	0	0	0	0	0		other/unknown	helveticus	PLSDB
NZ_CP037749.1	22	0	AG493	AQ536	61134		0	0	0	0	0	0	0.001	0.002		0	0	0	0	0	0	0	0		0	0	0	0	0	0	0	0	0	0	0	0	0	0	0	0	0	0	0		other/unknown	helveticus	PLSDB
NZ_CP020479.1	22	0	AG493	AQ536	72021		0	0	0	0	0	0	0.001	0.001		0	0	0	0	0	0	0	0		0	0	0	0	0	0	0	0	0	0	0	0	0	0	0	0	0	0	0		companion animal	helveticus	PLSDB
NZ_CP038863.1	23	0	AF478	AP429	86093		0.006	0.003	0.006	0.003	0	0	0.006	0.008		0	0	0	0	0	0	0	0		0	0	0	0	0	0	0	0	0	0	0	0	0	0	0	0	0	0	0		other/unknown	jejuni	PLSDB
NZ_OQ553936.1	24	0	AD894	AN571	3269		0	0	0	0	0.003	0.024	0.001	0.031		0	0	0	0	0	0	0	0		0	0	0	0	0	0	0	0	0	0	0	0	0	0	0	0	0	0	0		human	coli	PLSDB
NZ_CP040241.1	24	0	AD894	AN573	3351		0	0	0	0	0.003	0.023	0.001	0.03		0	0	0	0	0	0	0	0		0	0	0	0	0	0	0	0	0	0	0	0	0	0	0	0	0	0	0		cattle	coli	PLSDB
NZ_CP068589.1	24	0	AD894	AN569	3405		0	0	0	0	0.003	0.022	0	0.013		0	0	0	0	0	0	0	0		0	0	0	0	0	0	0	0	0	0	0	0	0	0	0	0	0	0	0		other/unknown	coli	PLSDB
NZ_CP048759.1	25	0	AB915	AK891	3102		0	0	0	0	0	0	0	0		0	0	0	0	0	0	0	0		0	0	0	0	0	0	0	0	0	1	0	0	0	0	0	0	0	0	0		wild bird	jejuni	PLSDB
NZ_CP048757.1	25	0	AC321	AL467	41120		0	0	0	0	0	0	0	0		0	0	0	0	0	0	0	0		0	1	0	0	1	0	0	0	0	1	0	0	0	0	0	0	0	0	0		wild bird	jejuni	PLSDB
CP169454.1	26	0	AD894	AN571	3060		0	0	0	0	0	0	0	0		0	0	0	0	0	0	0	0		0	0	0	0	0	0	0	0	0	0	0	0	0	0	0	0	0	0	0		chicken	coli	NARMS
NZ_MH634991.1	26	0	AD894	AN571	3004		0	0	0	0	0	0	0	0		0	0	0	0	0	0	0	0		0	0	0	0	0	0	0	0	0	0	0	0	0	0	0	0	0	0	0		chicken	coli	PLSDB
NZ_CP048773.1	26	0	AC502	AL715	3780		0	0	0.013	0.132	0	0	0	0.012		0	0	0	0	0	0	0	0		0	0	0	0	0	0	0	0	0	0	0	0	0	0	0	0	0	0	0		wild bird	jejuni	PLSDB
NZ_MH634988.1	26	0	AD894	AN571	3304		0	0	0	0	0.003	0.024	0.001	0.03		0	0	0	0	0	0	0	0		0	0	0	0	0	0	0	0	0	0	0	0	0	0	0	0	0	0	0		chicken	coli	PLSDB
CP169440.1	26	0	AC501	AL712	3222		0	0	0	0	0	0	0	0.014		0	0	0	0	0	0	0	0		0	0	0	0	0	0	0	0	0	0	0	0	0	0	0	0	0	0	0		chicken	jejuni	NARMS
NZ_CP049273.1	27	0	AA379	AI397	3594		0	0	0	0	0	0	0	0		0	0	0	0	0	0	0	0		0	0	0	0	0	0	0	0	0	0	0	0	0	0	0	0	0	0	0		human	concisus	PLSDB
NZ_CP049271.1	27	0	AG409	AQ442	3666		0	0	0	0	0	0	0	0		0	0	0	0	0	0	0	0		0	0	0	0	0	0	0	0	0	0	0	0	0	0	0	0	0	0	0		human	concisus	PLSDB
NZ_CP060706.1	27	0	AA379	AI397	3902		0	0	0	0	0	0	0	0		0	0	0	0	0	0	0	0		0	0	0	0	0	0	0	0	0	0	0	0	0	0	0	0	0	0	0		human	concisus	PLSDB
NZ_CP063077.1	28	0	AA379	AI397	31091		0	0	0	0	0	0	0	0		0	0	0	0	0	0	0	0		0	0	0	0	0	0	0	0	0	0	0	0	0	0	0	0	0	0	0		other/unknown	corcagiensis	PLSDB
NZ_CP053843.1	28	0	AB743	AK647	38881		0	0	0	0	0	0	0	0		0	0	0	0	0	0	0	0		0	0	0	0	0	0	0	0	0	0	0	0	0	0	0	0	0	0	0		other/unknown	corcagiensis	PLSDB
NZ_OQ553938.1	29	0	AB466	AK258	2427		0	0	0	0	0.023	0.253	0	0		0	0	0	0	0	0	0	0		0	0	0	0	0	0	0	0	0	0	0	0	0	0	0	0	0	0	0		human	coli	PLSDB
NZ_CP068590.1	29	0	AB466	AK258	2426		0	0	0	0	0.022	0.251	0	0		0	0	0	0	0	0	0	0		0	0	0	0	0	0	0	0	0	0	0	0	0	0	0	0	0	0	0		other/unknown	coli	PLSDB
NZ_OQ553956.1	29	0	AC502	AL714	2910		0	0	0	0	0.022	0.207	0	0		0	0	0	0	0	0	0	0		0	0	0	0	0	0	0	0	0	0	0	0	0	0	0	0	0	0	0		human	coli	PLSDB
NZ_OU701460.1	30	0	AG494	AQ537	71911		0	0	0	0	0	0	0.001	0.001		0	0	0	0	0	0	0	0		0	0	0	0	0	0	0	0	0	0	0	0	0	0	0	0	0	0	0		companion animal	upsaliensis	PLSDB
[truncated: 3 more columns]

## Sheet: Table_S2
LOCI-ID	SUBGROUP-MEMBERSHIP	PROKKA-ID	closest_match:UNIPROT-ID	closest_match:UNIPROT-DESCRIPTION	closest_match:KEGG-ID	closest_match:KEGG-DESCRIPTION	sequence
PLASMID: PCC42
AP028373.1_00020	pCC42.1,pCC42.2,pCC42.4	AP028373.1_00020 hypothetical protein	S3XB09	Conjugal transfer protein TraM			ATGAATAAAAAAGAACTTATTGAAGAAATTGCAAAAAAACACCATATAATCCTAGATGAAAACGATCCTATATTAGCAGTCGTTAGTGCAAATGAAATCATCTTTGATGATTTTTTAAAAAAAATAGATCTGCTTTTCACAAAACACAAAACAGATTTAGAAAGCTATAAATTTAATATATTTAATGAGATAAGAGAATATAGTAAAAGCAATCAAGAAGCTTTAAAAGATATTTTAATACAAGCACAAACAAATCAAAATACAATTAAACCATCGCAAGAAAAAACAGAAGACACTAAAGAAAAGAAAAATACAAATATTAATTTTTGGATTATCGCTATTGCTGGTCAAATTATTTTTCTTCTTGTTGGTTTAATCATAGGGATAACAATATAA
AP028373.1_00001	pCC42.1,pCC42.3,pCC42.4	AP028373.1_00001 hypothetical protein	A0A6L5WM60	Conjugal transfer protein TrbM			ATGAGCTATAGAATCAATCCAAATATGCCTAACTTTTGCCACGCATTAATCAACCATGCTTATACCGATTATAAAACTCCAAAATATAAATGCACAGGGGAATTTTACAATTCCTTAGAATGGAAACTAAGTGCAAAATTACAGCTTATAACTCAACAAGCTTATGAAAGCCTTTCTGACGATCAAAGATATATGATTTCTCGAACTTGCGGAGATAGGAATTGTTATGACTATTATCAAAAAATACCATTCACTAAAGAATGCTGGACTTACTAA
AP028373.1_00013	pCC42.1,pCC42.4,pCC42.5	AP028373.1_00013 hypothetical protein	S3X8X6	Uncharacterized protein			ATGAAGGATTTTAAAGAATTAGAAACAATACCAAATTTCAGCTATGAAATTGATCCGCTAACTGCTGAAGAATTAGGTGCATTTGAAGAAAATGCTTTAAGTGAAGAAGATGCCAAAGAAGGCATAGAAGATCAAGGATAA
AP028373.1_00015	pCC42.1,pCC42.4	AP028373.1_00015 Conjugal transfer protein TraG	S3XB05	Conjugal transfer protein TraG	K03205	virD4, lvhD4; type IV secretion system protein VirD4 [EC:7.4.2.8]	ATGAAAAAACAAACTAATCAAGCTTTAGTTTATATGTTAGGGCTTATTGGAATTTTCCTAACATTTACTATTATTAGCCAAATTGCAACGCAATATTTAGCAAAATCGTTTAATTACTCCCCTAGCTTAGGTGAAACTTCACTTTATGGATTTTATAATCCTTTTAAGTGGATTTCTTGGAGTTATGCTTATTATTCTTTTTATCCTGATTTTTTCAAAAAATTTTTTATGTTAATGTTTGCAGGTGTTGCATTTTGTTTTATTGTTTTTATTTTGGTGAAACTTGCCTTTTTGCGTAAAGCAAAAGCAATAGAAAATCTTCATGGATCGGCACATTGGGCTACTTTAGAAGAAGTCAAAGAAAGTGGCGTATTTGATAAAGATAAAGGTGTGTATATC…
AP028373.1_00022	pCC42.1,pCC42.4	AP028373.1_00022 hypothetical protein	A0A4U8UD41	CopG family transcriptional regulator			ATGGGATTTAAAAAACTGAGTTCAGAAACACCAAAAAATGAAAATGACTTTGTTAATTCGGCTCGAGGAGAAACGAGTACTGCAAAAACTAGCAATGCAAAAAGAAATAAAAAGCTTGTGGTCAATTTTACAGAAGAAGAGTATCAAACCTTAAATCAAGAGGCTAATTCAATAGGTTTGAGCTTAAATTCTTATGTAAGATTTAAAATTTTTAGAAAAGATTAA
AP028373.1_00025	pCC42.1,pCC42.4	AP028373.1_00025 hypothetical protein	S3YFQ1	Uncharacterized protein			ATGATAATCAAAAAGATTCCTAGCAAAAAACAGAATAAATCAAGTTTTAAAAATTTATCAAACTATATTTTAGACAAAGACAATAATAATGCAAAAGTATTAGTTGATTATATGCTTGATAAAAATAATGAAATGGATAAAGTGGAAGGTTACCATTTTACAAATTGTTCTTTTGATAATGATGAGGATAATATTAACGAGATTATCAATACTCAAAAGCTTAATACCACAACAAAGCAAGATAAGACCTTGCATTTAGTAGTTTCTTTTCAAGAAGACGAAAAGCCTACTTTGGAAATTTTACAAGCGATTGAAGAGGAAATCGCAAAGTCTTTAGGAATGAACGATCATCAAAGATTAAGTGTAATTCATTCTAATACAAATAATCTTCACATACAT…
AP028373.1_00040	pCC42.1,pCC42.4	AP028373.1_00040 Type IV secretion system protein virB4	S3XD35	VirB4 family type IV secretion/conjugal transfer ATPase	K20530	trbE; type IV secretion system protein TrbE [EC:7.4.2.8]	ATGTTAGCACTTAAAGAATTCAGAAGTAAAGCAAAAGCATTTCCCGATATTCTAAACTATGCAAGTTTTATAGATGAAGGTATTTTACTTAACAAGGACGGGAGTTTAACAGCAGGATTTTATTATCGTGCTGGAGATATTAGTTTTATGACTATAAGTGAAAGAAATACTTTAAGTGCTAGAATTAATGCAATATTAAATACTTTAGGTAATGGCTGGGCGGTTCATATTGATTGCTCAAGAATTAAAACAGAAAATTATATTGATGGTGAAACTTTTTATAAAAGCAATATTGCACAAATTCTTGAAAATGAAAGAAAACATTATTTTGAAAATGTAGAACATTTTGAAAATCTTTTTACAATGATTTTTACTTATTTACCTCCACATAAAAATATA…
Cluster_1767	pCC42.1,pCC42.4						TATTATTTTATTATCTTTTTAATATTATATTAATCTTATTATGATATTATTTAAATATAAATTAAAAGCAAGGTTTAATT
AP028405.1_00012	pCC42.2,pCC42.3	AP028405.1_00012 hypothetical protein	S3X8X0	Conjugal transfer protein TrbH			ATGAAAATTTTATTTTTGGCGTTAATCGCTTTCTTTATAACCTCGTGTGCTAAAATGAATTCGGATTATTTTAACTCTAGCTTTGCAGTTGAAGAAACAAAAATAAACTACAATAAAATTGCAGACGATTTTTCGCAGTTCATTATTTCATATTACGCACCTAACAAAACTACATTTTTTATCAATGAAGATAAAAATAATCAAGATTTTTCTAACTATTTTATCAATACCTTAAGAAAAAAAGGTTATGCAATAAGCAATGACAATTCTAAAAAAGATTTAACCTTCTTAAGCTATCAAATTTCACAAATTGATAATGAAAATATAGTTGCGATATTTAATATCAATGAAAGTAAAATCAATGTGATTTATAAAATCATCGAAAATAAACTTGTAAAA…
AP028405.1_00018	pCC42.2,pCC42.3	AP028405.1_00018 hypothetical protein	S3X8X6	Uncharacterized protein			ATGAAGGATTTTAAAGAACTAGAAACAATACCAAATTTCAGCTATGAGGTTGATCCATTAACTGCTGAAGAATTAGGTGCATTTAAAGAAAATGCCTTAAGCGAAGATGATGCCAAAGAAGGCACAGAAGATCAAGGATAA
AP028373.1_00016	pCC42.2,pCC42.5	AP028373.1_00016 Protein TraL	S3XD50	CobQ/CobB/MinD/ParA nucleotide binding domain-containing protein			ATGGCAAAAATACATTTTGTTTTAAATGGCAAAGGTGGTATAGGTAAAAGTTTTATAAGCTCTTTGCTATGTCAATATTTTTTAGATAAAGGAGAAAGTATCGTCGCTATTGATACAGATCCTAACAATACAACTTTACTCAATGTAAAAGCTTTAAAAGCTAAATTCTTACAACTTATTGATGATGAAGGAAAATTTGATGTCCGTGCCTTTGATAAAATTGTAGAATTAGCTTTTGAAAAAAAGGCTAAAAACTATATTATTGATAGCGGTGCAACTACTTTTATACCTTTAATCGATTATCTTAAAGAAAATGAAGTTTTAGACTTTTTAACAAGCAATAGTTTAGAAGTTTTTATGCATGTTCCGATTGTAGGCGGACAAGCAAGAGATGATACC…
AP028373.1_00010	pCC42.2	AP028373.1_00010 Type IV secretion system protein virB1	S3XD44	Transglycosylase SLT domain-containing protein	K03194	virB1; type IV secretion system protein VirB1	ATGATTGATATTGCTTTAATTGAACAATGCAAAAATCCAAATGTAGAAACACAAATCATACAAAAAATTATTCAAATAGAAAGCAATAATCAACAATTTGCAATTAATATTAATAAAATAGGATCTTTCATTCCAAAAACAAAAGATGAAGCAAAAACACTAACGCAAAGTTTTATCAACAAAGGTTATAGCGTTGATATTGGCTTAATGCAATTTAATTCAAATAATCTTAAAACTCCTACATTTAAAAATTATAGCATTGATGATCTTTTAGATCCATGTAAAAATATTAAAGCGGGTAGTGATATTTTTTATTTGGCGTATGAGATGACAAATGAAAATCTAGCAAAGGAGGAGCGTATCAATCAAGCATTAAGTATTTATAATACTGGGGATTTA…
AP028405.1_00004	pCC42.2	AP028405.1_00004 Type IV secretion system protein virB4	S3XD35	VirB4 family type IV secretion/conjugal transfer ATPase	K20530	trbE; type IV secretion system protein TrbE [EC:7.4.2.8]	ATGCTAGCACTTAAAGAATTCAGAAGCAAAGCAAAAGCATTTCCCGATATTCTAAACTATGCAAGTTTTATCGATGAAGGCATTTTGCTCAACAAAGACGGAAGTTTAACAGCTGGTTTTTATTATCGTGCAGGGGATATCAGTTCCATGACAATAAATGAAAGAAACACTTTAAGTGCTAGGATTAATAGTGTTTTAAAAACTCTAGGTAATGGCTGGGCGGTGCATATTGATTGCTCCAGGATAAAAACAGAAAACTACATTGATGGCGATACTTTTTATAAAAGCAATATTGCACAAATTCTTGAAAATGAAAGAAAACATTATTTTGACAATGTAGAACATTTTGAAAATCTTTTTACAATGATTTTCACTTACCTTCCACCGCACAAAAGCATA…
AP028405.1_00041	pCC42.2	AP028405.1_00041 hypothetical protein	S3XAZ1	Type IV secretion system protein virB3	K20529	trbD; type IV secretion system protein TrbD	ATGGTTGGAGTGATTTCATTTGCACTAATCTTTACAGGTGCAACGCTCCTTACAAGCATTATAGGTATATTCTTATTTTTTTTCTGCAACATGCTTTTAAGATTAATGGCAAAAAGCGATCCGCTTATGAGACAAATATTTTTGCGCCAAATTAAATATAAAAAATTTTATTATGCGCAAAGCACACCATTTTCAAAGGATTAA
AP028405.1_00070	pCC42.2	AP028405.1_00070 hypothetical protein	S3YFP8	Signal peptidase I			ATGAGAAAAGCCATTGCGATATTTGCCTTTTCTTTTGCGTTTCTTTTAATACTCTCATATCTTATTTTTTATTTTGGCGGTTTTCATTTTAATTATACAAGATCGATGCCTTTAGGATTATACAAAGAGATTAACTCTTCCACTTTTAACAAAAACGATATTGTGCTTTTAAAAATACCACAAAAGAAAGAAATTTTATTAAAAAAGATTATCGCAGTAAATGGCGATTTTGTAGAAGTTAATACGCAAGGTGTTTTTATTAATGAAAATCTTTTGCCTAATTCTAAAATTTTTTCATTTGATAGCGAAGGTAATTTACTAGAATTTAAACCTTTTAAACGCAAATTAAAAGAAAATGAACTTTTTGTAATAGGCGAAAATATAAAAAGTTATGATAGT…
AP028405.1_00074	pCC42.2	AP028405.1_00074 hypothetical protein	S3YFQ1	Uncharacterized protein			ATGATAATCAAAAAGATTCCAAGCAAAAAGCAGAATAAATCAAGTTTTAAAAATTTATCAAACTATATTTTAGACAAAGACAATAATAATGCAAAAGTATTGGTTGATTATATGCTTGATAAAAACAATGAAATGGATAAAGTGGAAGGTTATCATTTTACAAATTGTTCTTTTGATAACGATGAAGATAATATTAATGAGATTATCAATACTCAAAAGCTTAATACCACAACAAAACAAGATAAAACCTTGCATTTAGTAGTTTCTTTTCAAGAAGATGAAAACCCTACTTTAGAAATTTTACAAGCAATTGAAGAAGAAATCGCAAAGTCTTTAGGAATGGAAGATCATCAAAGATTAAGCGTGGTTCATTCCAACACAAATAATCTTCACATACAT…
Cluster_1632	pCC42.2						TTTTACTCCTTTnnnATAAAAAATATAATTATATTATAATAATATTAAAATAGAATTAAATTAATATCATAATGATATCATAATGATATTAAT
Cluster_1657	pCC42.2						TATTATTTTATTATTCTTTTAATATTGTATTAATATTATTATGATATTATTATGATATTATTTTAATTTAAACTAAAAACAAGGTTTTATT
Cluster_1916	pCC42.2						TATTAATaTAATATTAAAATATTAATTATTTAATATCAAAATAATATCATAAAAGGAAAATAAA
Cluster_872	pCC42.2						TTTGGCGTCCTnATTTTAGAGCTTTAGCGATAAAACTTTGTATTTGTATAGCAAATACATATCCTGTCTTATTACTCCAAGCAATTATAACAAAATATAAGCTATTTTTACAAACATTTCAATCATTTTACTAAAATACACTATAATTTGCTAAAATATACTAAAATATCTTATAATATACTATTTTAnAAAGGATTTGCA
AP028373.1_00006	pCC42.4	AP028373.1_00006 hypothetical protein	S3XD39	Bacterial virulence protein VirB8 domain-containing protein	K20531	trbF; type IV secretion system protein TrbF	ATGAATATTTTCAGACAAAAGCAAAAGATAGAAAAGAATGAGTTTGACACTTCAAGTAATCCTTATCTTAATGCAAAAACCGAATGGCTAGAAAGATACGGAGATTATATCACTCGTGCTAAAAACTGGCAAATGGTAGCGATAATTAGTTTAGCCATGTGCTTTGTATGTGTTCTCTTTATAGGCTATATCGGCTCTCAAAACAAGCTTATCCCTTATGTTATTGAAGTTGATAAGTTAGGCAATACAGCTAAAGTAGGAATGGTGCAAAATATCGACTTAAAAAACCCAAATGTAATAAAGTATAGTCTAAATACTTTTATTTATTCTTGGCGTTCGGTTTGGGGAAATGCCGAAACTCAAAGAAAATTCATATTTGATGCCTATGCTTATGTGGAG…
AP028373.1_00008	pCC42.4	AP028373.1_00008 hypothetical protein	S3X8X0	Conjugal transfer protein TrbH			ATGAGAATTTTATTTTTGGCGTTAATCGCTTTATTTATAACTTCATGTGCAAAAGTCAATTCAGAATATTTTACTTCTAGCTTTTCGGTTAAAGAAACAAAAATAAATTACGACAAAATCGCTGATGATTTTTCGCAATTTATCATTTCGTATTATTTGCCTAACAAAACTACATTTTATTTCAATGATATAAATGACAATAAAGCATTTTCGGATTATTTTGTAAATACATTAAGAAATAAAGGTTATGCAATTAGCAACGATCATTCGAGAAAAAATTTAACCTTTCTAAGCTATCAGGTTTCGCAAATTGACAATGAAAATGTAATTGCAATATTTAATATCAATGAAAGTAAAATCAATGTGATTTATAAAATCATTGAAAACAAGCTTGTAAAA…
AP028373.1_00026	pCC42.4	AP028373.1_00026 hypothetical protein	S3XB13	Uncharacterized protein			ATGAAAAAAACAAAACAGGTAAATATTAGACTGACTTTAGAAGAATATAACCTTTTAACAGAAAAAGCACAAAGTCACGGCTTAACGCTTTCAAGATATTTGCGTGATTTATCGATGAATTATCCCATTACTTGCATAGTAGATCAAAAAGTCGCACATAATGTTTTAAATATTGCGGGGGATATAGGAAGATTGGGCGGACTTTTTAAACATTGGTTGGTTAGAAATGAAGATAATAAAGTTAATTTTTCAAACAAAAGAACTTATAATGATATTGATGAGATTGTGGATCAAATTTTAGATTTGCAAATACTCTTAAAAGAACAAGCCAAAAGGATAATACAAAATGATAATCAAAAAGATTCCTAG
AP028373.1_00027	pCC42.4	AP028373.1_00027 hypothetical protein	S3XD55	Uncharacterized protein			ATGAAAAGAGGTTTTGCAAAAATAGAATTCTTCGCTAATTTAGAATACTTAAAACAAGAATATAATAAAGGCTATGTAGTTTCTAAAATACTTTATGAAAAAGCAAAGCAAGATAAAAATATATCAATGGTTTATTCACAATTTAATAAATACTTCAATGAAGTTTTTAAAAATAAAATAGAGAAAAAAGAAATAACACAGGAAAATAATCAATCTTTAGCTTTAGAAAATAAAGAACCTATCAAACTAAAAATTAACACAAAATCAAAAAAAGTATTTGACGCTAAATTTGGAAAAGATATCAAAGAAGATGATTTATTGTGA
AP028373.1_00030	pCC42.4	AP028373.1_00030 hypothetical protein	A0A812DP45	SSD domain-containing protein			ATGGAAAAGAGTAAAAAAGAAAGAATTGAAAAATTAAGTGAAAAAACTAAAAATCTAAATTTAGATAATGAATTATATATTTTTGTTAATAATATCAAGTGGGGTAAAAAAGCAAATATACTTATCAATTGTGTTGATCTTGGGACAAATATAGAGTTTTATTTTAGTGTTTTCTTTAGTAATAAATATTTTAGTAGGAGCGGAGATTTTAATTTTCGAGAATATATGGAGAATTCTTTTGAAAATAATAGAATTTTAGCTGTTAAATTTAAAAGAAGTAAGACTGGCTATTTGAATTGTTTTAATGCTAGAATTGCAGAAGTTTCAGATTTATCCAAAATCTCAGCAAGAAAACTCCTACTTCTTTAA
AP028389.1_00040	pCC42.4	AP028389.1_00040 hypothetical protein	S3XPH0	P-type conjugative transfer protein TrbG	K20532	trbG; type IV secretion system protein TrbG	ATGAAAAAGTTTATTTTTAATACAAATACAGCCACAAGGGAAATCCACCACACCCCAACAAGTGGGGCAAGGCTAAAAAGCCTTGACTATAATTATACAAAGGAGTATAATTACAACTATGATGAATTTTATGGCATTCATCTTAGCTCCTTTAGGGGCTTAGATTTTCGCCACAAGGGTGCGGACCTTGTGGCAAACACCCCAAAAAATTATACTCAAAAACTCAAAAAACTTTCTTTAATTGCGTCTTTACTTTTATTTATTGGTAGTAGTGCATATGCTAACAATCTAAATGAAAGAGATTTTGCAAATCTCACACCAAAAGAAAAAAAAGATCTAGCAATAGCCCAAAAATGGATAAACTCAAAAACCACTACTATACAAGGAAACAATGGAGAG…
AP028403.1_00007	pCC42.4	AP028403.1_00007 hypothetical protein	S3YFP8	Signal peptidase I			ATGAGAAAAACTATTGCAATATTTGCCTTTTCCTTTGTATTTCTTCTAATCCTCTTATATCTTATTTTTTATTTTGGTGGCTTTCATTTTAACCATACAAGATCAATGCCTTTGGGCTTATATAAAGAAATTAGCTCTTCCATTTTTAACAAAAACGATATTGTGCTTTTAAAAATACCACAAAAGAAAGAAATTTTATTAAAAAAGATTGTTGCAATAAATGGAGATTTTGTAGAAGTTAATAGACAAGGTGTGTTTATTAATAAAACACTTATGCCTGATTCTAAAATTTTTTCATTTGATAGCGAAGGTAATCCACTAGAATTTAAACCTTTTAAATGCAAGTTAAAAGAAAATGAACTTTTTGTTATGGGTGAAAATATAAAAAGTTATGATAGT…
AP028403.1_00009	pCC42.4	AP028403.1_00009 hypothetical protein	Q0PAS3	DNA/RNA non-specific endonuclease			TTGAAGCTTGGAAGTTTGGAAGTTTTAAATTTGGTTAATTATGACAATAATCCACAAAGAATAAGAAATCAAATTGCCATTCCAAGCTCTTATGTTAAAATCTTAAAAGGTGATAATTTTAAAGAATGTTATCAAGTGCCAAATCATGAAGTCGAAGATGAGAATATAAGATCTTATCAGATTAAGTGTCAGTAA
AP028403.1_00018	pCC42.4	AP028403.1_00018 hypothetical protein	B9KGK2	Plasmid replication protein RepL domain-containing protein			ATGAAAGAAATAGTAGATTTGGAAAACAAGCCAGTAACTAGATTATATAGCAAAGTTGAAGAGAAGGTTGATAATATTACAGGGGAAGTTACTACCATTGTAAGCTCTTTTCTCCAAAAAGAAAAAACCAAAGATGATTTTATTAAGCTTTTTGTAGAAAATATTAATTATCTTACTGATAATCTTTCTAATTCTGCCCTAAGAGTAGTATTAATGATGTTTAAAAATTTAAATTATCAAAATATTTTTCATTACAATAGTGATTTTGTATCTTATTTTACAAATAAAAAAATTCTAGGAAAATCTAGTGTTTATCGTGCAATAAAAGAACTTGAAGATAAAAATGTAATTTTTAAAATCACAAAAGAACAACAAGAAGAGTATGATATTATAAGTCCA…
AP028405.1_00019	pCC42.4	AP028405.1_00019 DNA primase TraC	S3YFP2	Toprim domain-containing protein			ATGAAAAATAAGGATTTCATACAAGAAACAGCCGATAAAATCATAGAAAGCTTAAAAAATGGAACTGCACCATGGATTAAACCTTGGAAAGGTATTGATCTAGCTAACAATATGCCTTATAACCCGATTACAAACAAGCCTTATAACGGCATAAATAGCATTAATTTAATGCTACAAAATTATAATGATCCTAGGTGGCTTACTTATAAACAAGCACAAAGTATTAATGCGCAAGTTAGAAAAGGTGAAAAATCGACTTTGATTCAATATTGGCAATTTAGCGAAATGGTTGATAAATTAGATGAGGAAGGTAATGTTATTACAAATGAAAACGGAGAAGTAGAGCAAATCGAAGTAAAATTAGAGAATCCTAAAGTATTTTTCGCTTATGTTTTTAAT…
AP028405.1_00023	pCC42.4	AP028405.1_00023 Protein TraL	S3XD50	CobQ/CobB/MinD/ParA nucleotide binding domain-containing protein			ATGGCAAAAATACATTTTGTTTTAAATGGCAAAGGTGGTATAGGTAAAAGTTTTATAAGCTCGTTGTTATGTCAATATTTTTTAGACAAAGGAGAAAGTATCGTTGCTATTGATACTGATCCTAACAATACAACTTTACTTAATGTAAAAGCCTTAAAAGCTAAATTCTTACAACTTATTGATGATGATGGCAAATTGATGTCCGTGCTTTTGATAAAATTGTAG
CP047083.1_00022	pCC42.4	CP047083.1_00022 hypothetical protein	B9KGK1	PIN domain protein			ATGAAAAAAGTTTATTTAGATACAAATATTTTTCTAGATTATTTCAATACTGAAAGAACCTATCATAATGAAGCTAAACAATTAATGTATTATTTACTCACAAACAATATTCAAATTGTTTTCTCTGAAGATATGATTTCTACCATTGCTTATCTTATCAAAAAAGAAAATTTAAATAATTTCACTCATTTCTTAAAAGATATTTCATTAGAAAAAAATTTTAATATCACTTCTTTTGGTGTAAGTGTCATTAATATGGCTTGTGATTGTTATGAGAAATATCGAGGAGACTTTGAAGACTATTTGCAATATTTTTGTGCCGAAAAAGAAGGCTGTTGTGCTATCTACACCATGGATAAAAAATTTCCAAATTTAAAAATACCTATAAAAAGATATGGT…
CP047083.1_00024	pCC42.4	CP047083.1_00024 hypothetical protein	A0A329ZQJ5	Restriction endonuclease			ATGGAAATTCTTTGTGACTTTGCAAATAAGATTATAAATATAGAAATTCCTCTTACTCAGCATACTGGAAAAATTAGAATTAAAGAAAGAAATACTTTCGAATGTTATGGAATGCCAGTAGCTACAAGACAAAAACAATTTGATATTAGGCATTATGTAGAATGGCAAATAGGATACGATACAACTGCTGTAAATCAACTCATTAGCCAAAAAAACTTTTGTTTTTTTGGTGCAAACGGAAATTATAAAACTTTATATGAATTAAGTGAAATTATTTTCTATGGTTATAAACTAAATTTTATACATCAAAATGATCTTATAGAATTGCAAAAAAGTATAAATTTATACAATGATAATTGCTTAATAGAAAGTGTTTTAAAAATTGAAAAAGAAAATTTT…
CP047083.1_00025	pCC42.4	CP047083.1_00025 hypothetical protein	B5Z6M6	Adenine methyltransferase			ATGAGCAAAGCAAGTTATAATATTCAAAACCATTTATCCAAAAAGGATACTATCAATTTAGGTTCTTATTACACATCGCCATATTTAGTTAATATCGCATATAATCTAATTAAAAATTACATAAATATCAAAAATTTTGCAATATTAGACAATTCTTGCGGATATGGCGAATTCTTAAAAATTACTCATACCAGGCTAATTGGAGCAGATATAGATAGTAAAATACCAAATAAATCAATTAAAATCATTAATGCTTTAGTTAATCCAAATAGAAAAAATTATGATATTAAAAATAATGAGAAATTAATTATTGTTGGAAATCCTCCGTATAACGACAAAACTTCAAAATCAAAAAAACATTTAAAAGAAATAAACTATGAAGTTGATGATGAGTTAAAA…
CP047083.1_00026	pCC42.4	CP047083.1_00026 hypothetical protein	A0A4U8UHZ2	Uncharacterized protein			ATGGAAGTTAAATTAGATAATACTGCTAAGGAAAAATTATTAATACCAATAGATAAAGCAAGTGGTGGTTTTCAAAGATGTTTAAAAAGGTTGCAAGGTAATTTTAACTTTGGAACATCTATTTTAACTTATGATGATGTGGATTTAGGGCAAATAATCAAATACTCCCAATATCCTGCAGGAGGTGGTTTTGAAGATAGATTTAAAGAGATAAAAAGATGTATTGATGAGCAAAGCAAGTTATAA
CP047083.1_00040	pCC42.4	CP047083.1_00040 hypothetical protein	A0A2W6MS94	Antitoxin VbhA domain-containing protein			ATGCAAAAACAATATCCCGAAGTGCATAGCTTAGAAGAAAGTCTTGCGATACTTAAAAAATATAAAGATGATTTAACTAAAGAGCAATATGAAGGTATTAAATCTGTTATTTGCGGACACGCTATTGAAGATATGTTTGCAAATGAAAAAGATGTTATCGATATGATAAAAATTGCAAAAGATGAAGCAAATGCCGATGAAATAATCGCCGAATATAAAAGAGAATGGGGCTTATAA
Cluster_116	pCC42.4						TTTAAACCCTTAATCTTATTTAATTCTACACTATTATACCTAAAAATGTTTTAAATATTTTTACCACATTATCTAAATTATAATGTCAAAGATAAATTAAAACTTTTACATAAGACAATAATTTTCCCACCACGAGCAGTTTTTTTCCCACTGGTGGGAAAATTTGTCCCACTGGTGGGAAAATTAAAAACCTTATCAAAGCACTATTATACCTATATTTGAAAGCATTTTTTTTAAGTCTTTTCCTTCTTAATCTACTCTTGAAAACAAAAAATTTTTTACAGCAAATTTCGCTAACGCTCATTTGCAAATTTGAAGAGACTAAGCGTCTCTTACTCTTCTTACAACAATAGGGCGGGGTCAAGTTCGTTTGTCGCTCTAGGCGACTGCACACCCCGC…
Cluster_1656	pCC42.4						TAATATCTTTATGATATTATTATAATATTTATTTAATTTAATATTAATATTATTATGATATAATTATATTAATTATTATAAAGGAGTAAAA
Cluster_1687	pCC42.4						TTTTTCTCCTTTTATTCTAATTTAGAATTATAAATATAATTATATTATAATAATATTATAATAAACTTAAATTAATATTATTATGATA
Cluster_808	pCC42.4						TAATAAAACCAATGCAAGGGTGGTAAGTTCTTGCAAAAGTTCCATTATGGACTCCTACTTATTTGGTTTCCACCCACACACCCAACCAAATAGCCAAAAAAAAGCTCGATTTCTCATAAGAGAACCGAGCTTAAACCAAATAAACAGGTTGTGAAACTTTTAGTCCATCTACCAAATGGATAAATTAATTATATCATAAAAAGGAGTAAAAAAATA
Cluster_932	pCC42.4						TATGCAACCTTTTTAAATAATATATTATAAGATATTTTAGCAAATTATAGTGTATTTTAGTAAAATGATTAAAATGTTTGTAAAAATAGCTTATATTTTGTTATAATTGCTTGGAGTAATAAGACAGGATATGCTTTTGCTATACAAAAGCAAAGTTTTATCGCTAAAGCTCTAAAATAGGACGCCAAA
AP028373.1_00021	pCC42.5	AP028373.1_00021 Protein virC1	A0A4U8UGK0	Chromosome partitioning protein ParA	K03496	parA, soj; chromosome partitioning protein	ATGATTATATCCGTAGTAAATGAAAAAGGTGGAAGCGGTAAAACTACATTAGCAGTAAATCTTTCCGCAAGATTGGCTGAAGATGGCGATAATGTTTTACTTATCGACGCAGATCCGCAAAAATCAACTGAAGTTTTTTCAGACATGAGAAGTCAATCAAACTTAGAACCTTTATTTTCAAATGTTTCAAAAACAGGTGTTAGTTTAGGCGATGAAATTAAAAGAATGAAAAATGCTTTTGATAGCATTATAGTTGATACAGGCGGTAGGGATAGTAAAGAAATGCGAAAAGCTATACTTTCATCAAATATAATTATCATTCCTACAATTCCAAGTCAATACGATGTTAATGTTCTAGATCATATGCTAGAAATTTATAATGAAGTGATTGATATTAAT…
NZ_CP017870.1_00002	pCC42.5	NZ_CP017870.1_00002 Single-stranded DNA-binding protein	S3XPH4	Single-stranded DNA-binding protein	K03111	ssb; single-strand DNA-binding protein	ATGATAAATAATATAATTATAGGCGGACGCTTAACAGAAGATGCGGAAATCAAACGCACAAATCAAGGTGTTGCTATATGCAATTTTACTTTAGCTAACAATAGGAAATACAAAGAAACGGAATTTTCTACCTATATTGAAGTATCCCTTTTTGGTGCTTTTGCTGAAGTTATGCAACCACATTTAAAGAAAGGAATTGCTATTGATGTAATAGGAGAATTAATGCAAGATGTTTGGGATCACGAAGGCAAAACCTATTACAAACACAAAATAAAAGCAAAAGAGATAGATTTTAGAACACCAAAAAAAGAAAAACAAGCAATACAAAATATTGAAGAAGGGGAAAATTATGAAGGATTTTAA
NZ_CP017870.1_00011	pCC42.5	NZ_CP017870.1_00011 hypothetical protein	S3X8W4	P-type conjugative transfer protein TrbJ	K20266	trbJ; type IV secretion system protein TrbJ	ATGAAAAATTTTATTTTTGGCGTTAATCAAAAAAGTAAAAAGCTATCATTAGCTTTAATATCATCATTAATCATCGGAAATAATGCCTTTGCAGGTGGTATTCCCGTTATTGATTTTAGTGCTATTGCTAATCAAGTAAAAGATTATGCAATGCAACTTCAACAATACGAGCAAATGTATTCTCAATTACAACAACAGCTTTTAATGGTGCAAATGCAAAAACAAAATTTAGAAAGATTATCTAAAGAAGATTGGCAAAGCTTAGGCACAGTGCTTTATCAAGTTAGAGGTGTAATGAATAGAGTAAATGGAATTTCTTATGATATAGGCAATGTATCACGAAAATTTGAAAATACTTACAAAAATTTTGCAGGCTATAGCGATGATCTCACAAACGCC…
NZ_CP017870.1_00014	pCC42.5	NZ_CP017870.1_00014 hypothetical protein	S3XAZ1	Type IV secretion system protein virB3	K20529	trbD; type IV secretion system protein TrbD	ATGGAAGAATTACAAAAAATAGATATTTATAGTGCCTTAAATAAGCCCAATTTAATATTTGGTGCAGATAGAGAATTAATGCTGATAACTGGATTAATTTCATTTGCACTTATTTTTACAGGTGCAACGCTTATTACAAGCGTTATAGGTATTGCATTATTTTTTGTTTGCGGTTTGCTTTTAAGATTAATGGCAAAAAGCGATCCGCTAATGCGTCAAATTTTTATACGCCAAAATAAATATAAAAAGTTTTATTATCCACAAAGCACACCATTTTCAAAGGATTAA
NZ_CP017870.1_00015	pCC42.5	NZ_CP017870.1_00015 hypothetical protein	S3YFM8	Conjugal transfer protein TrbC	K20528	trbC; type IV secretion system protein TrbC	ATGCAAAGATTTTTATTTTTATTTTTGGTGCTAGGCTTAGGATATGCTTTAGCCTCAACGACTGGAGCAGGTTTGCCCTGGGAAGATCCACTAGAAACAATCAAAGCGAGTTTAAGTGGTCCCGTGGCTGGTGTTGTTTCTATTTTAGCCATAATTGGAGCTGGAGCTGGTTTAATTTGGGGCGGAGAATTAAGCGGTTTTATCAAAACTCTTATTTATATAGTGCTCGTTATTGCCATAGTTGTTGGTGCAGGTAATTTTATGGGAATTTTTAATACTAGCGGAGCGTTAATTTAA
PLASMID: PT6SS
AP025967.1_00039	pT6SS.1, pT6SS.2, pT6SS.3	AP025967.1_00039 hypothetical protein	A0A076FDR7	WGR domain-containing protein			ATGAATAATGTTTTGTTGCACAGAATAACTGAGAAAGGAAACATTCGCTATTATAGCATAGAAATTATTGCCACTCTATTTGAGGAATATATGGTTGAGAGAGTTTACGGAAATGTGCGTTTTAAAAGTTGCACAGGAAGAAAAAATAATGTATTTCCAAGTTTTAATGAGGCACAAATTTTTTTTGAGAGGTTAAAGAAACAAAAAATGAAAAAAGGGTATGCGTAA
AP025967.1_00040	pT6SS.1, pT6SS.2, pT6SS.3	AP025967.1_00040 hypothetical protein	A0A4U8UB84	Mobilization protein			ATGGAAAAAAATACAATAAATAATGAAAATATTCAAAAAAATGAAATATTAATTCCAAAAAGAGTATTATTTGATGAAAAAACATTAAAAATGATAGAAATGATGATTCCTGCTTACAAAGATGAAATTTCTAATGTAGCTAAAGAAAATGAGAAAATTAATCAAATGATTAAGCTTGCTATAGAAAAAATGTTTAAAAATGATTTTTTGAATAAAATAAATAATTTTTAA
AP025967.1_00061	pT6SS.1, pT6SS.2, pT6SS.3	AP025967.1_00061 hypothetical protein	A0A3D8I9Y6	Type VI secretion system baseplate subunit TssE			ATGTCCTTGCTAGATAAACTGATCCATAATTTAGATGAGCAAAACATTCATATTCCATTCTATCAAAATGATTTTGAGGATGTAAAAAACAATATAAAGGTTTTGCTCAATGTAAAAATTAATGATTGTTATGCTGTAAAAAATTTGGGAATGCCTAATATGGCTGATATTAATCTTAACTCTAATGAATTATGCGTATCAATGGCTAAGGAAATAAGAAAACTAATTGATAACTATGAAAAAAGAATATGTGTAGTTTCTATCACTTATGATAACAATTTAAGTCCTTGGCAACTTTCTTTTATTGTAAAATGTTTTTTTCAGGATGATCGTTTTAAAGAATTTAATATAGAAATCATCTTTAAAAACAATAGATATTGCGAGGTTAAATGA
AP025967.1_00062	pT6SS.1, pT6SS.2, pT6SS.3	AP025967.1_00062 hypothetical protein	A0A3D8IBN2	Type VI secretion system contractile sheath large subunit	K11900	impC; type VI secretion system protein ImpC	ATGGCAAATACTAAAGCAGTTGATATGCCAATTATTGAACAAATTATGGAGAAAAGCAAATACTCTAAAACCGATGAAAGTTATAGTATTGCTAAAAGAGGTGTTGCTGAATTTATTTCAGAAATTGTAAAAAGCGACAATGCTGAAGAAAAAATCAATAAATTTGCACTTGATGAAATGATAGCCCATATTGATTATTTACTCTCAAAACAAATGGATGAAGTTTTACATAATGAAGAATTTCAAAAACTTGAATCTACTTGGCGTGGACTTAGATTTCTAGTTGAAAGAACTGATTTTAATGAAAATATAAAAATTGACCTATTTGATATAAGAAAAGAAGAAGCTTTAGAGGATTTTGAAAACAATCCAGATATAACACAAAGCGTTGTTTATAAA…
AP025967.1_00065	pT6SS.1, pT6SS.2, pT6SS.3	AP025967.1_00065 hypothetical protein	A0A3D8IA24	Type VI secretion system lipoprotein TssJ			ATGTTTTGTAAAAAAAGCTTATTTTTTTTATTGCCACTATTCTTTTGCGCTTGCTCAAGTGTTGTTAGTGTTAAGATAAATAATGTAGAGAATTCCAATCTTAATAATAGACATGATGATGTTCCTGTTACGGCTATTGTATATCAACTTAAGGATATTAAAAAATTTGAAGAAGCAAGTGATATAGATTTGGCTACTAGAGAAGAGGGGGTACTAGGCAAGGATAAACTTGATTCTATTAAAACGCAAATTGCACCTAAAGACAATATTATCGCGGTTAAAGTAGATGAAGAAGAGGTTCCTTATGTAGGCATTCTTGTATTATTTGCAAATAATACAAAAAAAACAACAAAAATATGGGCAAAGACCGAAGATGCAAATGGGTTTGGGAAGAATAAG…
Cluster_1161	pT6SS.1, pT6SS.2, pT6SS.3						GCTAACACAAAAATATGTTTnAAAAAAATCACAACCTCTCTTCACCCATAAACCATACCCTAAAATAAACTTTATTTTACCCACTTTATGCTAAAATAAATCACATAAGCTTATAGGCTATTAATCATCAACAAACCCAAAAGGATCTTCA
AP025967.1_00014	pT6SS.1, pT6SS.3	AP025967.1_00014 hypothetical protein	A0A2W6MSY6	Uncharacterized protein			ATGCAAAAAATACTTCAAATCGATTTAGAAAAAAGAAAAGCTTTAGAGAATTTCAAAAATCTAGCTTTATTAGGATTAGGTGGAACAATGCTTTTAAATTTAAAAGAACAAGCTTTGGATTTTAGTCAAGAATTAACTTATATAAATACTTATGATAAGTATTTAAATTTAAAGCTTGATTCTTTTTATATCCCTTCTACACTTTTATCTTTGCTTCAATTAACTCAAAAAAGCAAAGAAGCTTTTTATATCAATGTTTTAATCAATAGCGATACACATTATAAAAATCCTTTATTACAATATGCTATTACCCAAAAACAAGAACAAGAAAATATCGTTTATGCTTTAAAAAATAATGAAAATATTAATGCTTCTTTTGCAAATCTTAATGCTTTAAAA…
AP025967.1_00019	pT6SS.1, pT6SS.3	AP025967.1_00019 hypothetical protein	A0A3D8HQR9	HicB family protein			ATGAAAGACTTAGATTACTATCTTAATCTACCTTATGAAATTATTATAAAAAAACTTGATGAAAAAGATGGCGGAGGATATTTTGCAAGATATAAAGATTTCCCTTATATTATGGGAGATGGTGAAAATGAAATAGAAGCCTTAAAAGATCTCAAAGAAGCATTTAAAGGAGCATTAGAAGTTATGCTTGAAAAAGGTGATTATATTAAAGAACCTATTGATAATGAAGCAAAAATTAGAATTAATATTACCTTGCCTAAAAGCTTAGTAGAGGCAATAGATACAATAAGCGATAATAGAAGTAAATTCTTAGCTGATCTTGCAAATAGCGCTATAAAGTCTTATAAAATAAGCACTTAA
AP025967.1_00020	pT6SS.1, pT6SS.3	AP025967.1_00020 hypothetical protein	A0A2W6NL81	Toxin HicA			GTGAGTAAAAAAGATAAAATTATTAAAGATTTAAAAAATAATCCTAACAATGTGCGCTTTGAAACGCTTAAGATTTTATTAGAAAGCGAAGGTTATGAATGTTTTAATAAAGGCGGATCACATTATCAATTCAGAAAAAAAGAATGTGATCTTATTACTATTCCATTTAAACGCCCTATAAAGGCTATATATGTCAAAATGGTTTTAAAAGCTATAACAGGAGAATGA
AP025967.1_00030	pT6SS.1, pT6SS.3	AP025967.1_00030 hypothetical protein	A0A6G5QFP6	HTH cro/C1-type domain-containing protein	K07729	K07729; putative transcriptional regulator	ATGACAGAAGAGAAAGAAAATATTATTAAAGAAGTTTGTAAAGAGTTAAACATTACTCAAACTGAATTAGGAAGACAATTAGATGTCTCTGCTTCTACAATAAATACTTGGGCTAGTGGTAAAATTCCAACTTAG
AP025967.1_00031	pT6SS.1, pT6SS.3	AP025967.1_00031 hypothetical protein	A0A076FCB0	Recombinase			ATGGGTGTTGGAGTTACTGAAAGTAGCAATATTATTATCGATATTGAAGCTTACCAAAACAATACTCATGAAAACAAAAAGAAAGTTGATTTCTCACAAAACTTTTCACAATCAAACGCTACAACTTTTAGCGAAGATGAAAGACAAGTTTTGTTATCTTTGGGACTCGAAGTGAAAAATGAAGATGGTTATTATTGGATTGTAGGAAATACCTATGGTTTAAATGAAAAAATCAAGCAATTAGGTTATAGATTTCACTCTGAGAAAAAAACATGGTGGAAACAAATTGGAAATGTAGCCTAA
AP025967.1_00032	pT6SS.1, pT6SS.3	AP025967.1_00032 hypothetical protein	A0A4U8UBS4	DUF1640 domain-containing protein			ATGGTGGAAACAAATTGGAAATGTAGCCTAAGAACGCACATGAAAATATGTTATAATTTAGGAGTTAGTATGCAAGGATATGCCATGGAAAAAGAAATTACACTCAATGAGAGCTTTAAAACATTATTGAAAAGTATTTTTTCAGATACTGATCAAGCTAAAAAGCTCATTCAAGCTTTTGAAGAATTTGCTAATGATAGAGCAACAACGCAAAGGCTTAATTTTGGGAATTTAAAGCAAGAAGCCATTGAGCAAATAAGAAATGAGTTGGTTAGCAAGGATTTATTCCAATCTGAGACTAAAGGACTTGAAGCCGAAATCAAACGAATGGAAAGTTCCTTACAAAGTGAAATCAAACTATCGGTAAGTTCATTAAACAACAAGGAATCTATTGGCTTA…
Cluster_1166	pT6SS.1, pT6SS.3						TCTTTACCTTGATCGAGAATATGTTTTTTCGTTGCTAATTTCTTTATCTAGTAAAACTTTATTTAGnTTTTTTTGnAAAAATTCATTCATTTTTTCTTTTAACAATATTCATTTTTTAGTTATCTATTTAGCAAAATAAAAAACAATAA
Cluster_1878	pT6SS.1, pT6SS.3						TACAAGATTnAAATTTAGTAAATTTTAATATAATTATTAAACTAAAAATTTTGTTTTTAAGGATTTTAA
Cluster_1979	pT6SS.1, pT6SS.3						ATACTTTCCTTGATGATTTAATTTAATCTTAGTGGGTTTAAAAACCCACAAGACTTTTC
Cluster_675	pT6SS.1, pT6SS.3						TTATAATTTATCTTAAATAATCCTGACTAAAATACATAATTATAGTTGGGATTGTATCGTGAATTATATCCATGGCATAATTATGATACGACCTTATACTTATTTGTACTnAATAATTTGCATAATTAAAGCTTGTTTTTATATTATTTTTATCCTTTTATnnAGGTTTTACATTTGATTTTTATTCTAGCAGTAAAACAATTTTTATTTAAnTTTTACTCATAACAAATAAATTGATATTTnAAAAATTTAGTATAT
Cluster_922	pT6SS.1, pT6SS.3						TTGTATCCTnnnTTCTTAnTATAATTTTTATTTTTATTATACCATAAAGGGTTTTGTTGTAAAATTGGAAAAAACTTTTTTTATATATAAAATTACATAAATAAGACAATCAAAATACAATATAAAAGATTAAAGAnnATAGTAAAAACGGTTTTTTnnAAAAAAAACTAATATnAAATATATGGCTAATTATATAA
AP025967.1_00011	pT6SS.1	AP025967.1_00011 hypothetical protein	A0A2W6MRU6	Uncharacterized protein			ATGAAATATAGGTATATAAAATGGGATGAAAACGAAAAGTGTGCTATTTTTTTTCCTGATATAGATTTTGATATATGGAAAAAAACCCAGCTTTTAGAGAATGATTATGCTAATCCAACTTTAATTATATCATCTCATTTAAAAGATAAGGTCGGTATTTTAGAGCTATTTGAATATTATATTTTGCTTATTTGTGGAAAAAGCATGGGTGTCTCAAGGTGGGAATGTAATAATTTAATTTTATTAGATACTTACGGCATCGATAATATTAGCAGTCCATTTTATTTAAATACACCCAAACCTACCTATATAAGTGAATATATTAATGTCTTGGGGCAACTTTTTCTAGCAGGTTATATAGATTTTGGATCTTATTGTGATGAAGATAGAAATAAAATA…
AP025967.1_00016	pT6SS.1	AP025967.1_00016 hypothetical protein					ATGGATAAAGCACACTTAATTATTTATTTAGCAGTATTTGCATCTATCGTTAGTGTTTTAATAACTTGTTGTCTTTTATATCTAATCAGAGATAGGTTAAGCAAATTGTATCCTAAAAATACATTATTGAAAATCAAGAAGTTTTTAAAAGAGAATGTTAGAGTTGTTAATCGCCCATTAGATGAATTAGATAAAGATGATTATAGTTTTATAAAAAAAGATATTTTAGGATATGTATAA
AP025967.1_00017	pT6SS.1	AP025967.1_00017 hypothetical protein	A0A3D8HJY9	Type II toxin-antitoxin system YafQ family toxin			ATGGCAAAATATAAAATTTATTACCATAAAGATTTTATAAAAGCTTACAAAAAAATAAGCGATGAAGAGCGTAAAATAACTGATGAAGTTATTGTAAAACTTTCTAATGATGAGAATTTAGAACCTAAATATAAAGATCATCAATTAAAAGGTGTATTAAAAGATTTTAGAGAATGTCATATAAAGTCTAACTTGTTATTAATTTATCAAAAACATAATAATGAGTTAGAGCTAAATATTTTAAAACTAGGTAGTCATAGTAAGTTATTTAAAAAATATTGA
AP025967.1_00023	pT6SS.1	AP025967.1_00023 hypothetical protein	B9KGK0	Cpp21			ATGATTGCAAGCATAACAACAAAAATAGCAATACTTGAACTAGTATTAAGAAATTTACTAGATAAACATATGAAAGAAAAAGATTTAGAATGGTTAAGAAATTATAACGAAGAAAACATCAAACAAAAAATAATTAAATTGCAAAACAAAGAAATATTAGATAACAATCAACTCATTTCAAGAATTTCTTTAGGAGATGTAATATTTATAATTAAGCTAGAACACTTAGAGGCAAAAATAATTAATTCTTCTAATATAAATTTTAAAAAATATTATGCACACAACAAAGAATATTACTTTCACTATGTAAATAATAAAAAATATAAAAATAGTTTTAGCAATATAGAAAAAGCAAATACTGTTCTTAACCTTTTACTCACAATCAGAAATAGAAGTTTT…
AP025967.1_00024	pT6SS.1	AP025967.1_00024 hypothetical protein	A0A4U8UDU5	DUF3825 domain-containing protein			GTGGAAAAAAACATAGAAAAATTAATTTTAGAAGCCTATGAAGATAGTAAAACTAAATTTAACCATGTTACTACAGGACATATCAGTCAATATTTGAAAAGAAAATATGATTTAAAAATCAATTGTAGTAAGGCATTAATAGAAGCAGACTTTGATCTTGAAAAAGATGAAAACGAACCTTCTTTAGTTTATGTTAAAAAAGCTACCACAAGAAACAAGACTTCAAATCGTGATCAAATTCAAAACAAAGTTGAAGAGAAACCTTTGTTGTTTCAATTTGCCTATTTTCCAAATTTTCTAAATACACTCCAAGAGCTTTCTAATATAGCCCAAAAAGAATTTTGGGGAAACGGAAATAATATTTTATTTTCTTATCTATTTAAATATTTTGAGTTCATT…
AP025967.1_00025	pT6SS.1	AP025967.1_00025 hypothetical protein	A0A2N1J3I2	Uncharacterized protein			ATGCACAAAGCCATAGAAACTTGGTTTACCAAAATATACCTAAACAAAATAATCCACAAAGAGAAAAACGACAAATTATTTGTCAATATAACTAGCTGTCTAGCATTCATACTCTCAATCTATGGCAAAACAGATGAAAACAAAAGCAAAATGACACCTGCTGTTATGTCTTATATCAAAAAAACAAAAAACACTTTTATTGCCAAACTAAAAAGAGTTAAAAACCATGAGAACATTATCGATTTACAAGCCAAATACCCAAAGCTTGATATAGTTTCAGCCTATCAGTTTCTAACACTCAAAGACAAATTCAAAATCACCAAATCAGAAATCCAAGATTTTGAAACACTAATCGATATTCTTTCAAAAAACGCCCAAAAATCAAAAAAATAA
AP025967.1_00026	pT6SS.1	AP025967.1_00026 hypothetical protein	B9KDE7	Uncharacterized protein			ATGCCTAATAACCACGATGATATTATTAATATTAAATACAAAAAATCTACAAAATATCCTCTTATGCCATTAGAAAAAAGAGCGGCACAGTTTGCTCCATTTTCAGTGCTTAAAGGATTTGATGAAGCAATTGAAAAAAAAGAAAAAAGAAATGGAAAGAAAGCTTGA
AP025967.1_00027	pT6SS.1	AP025967.1_00027 hypothetical protein	B9KDE6	DNA polymerase IV			ATGAGCAAAGATTCCTATGGAAGATCTATTCCAAAAAATGCACATTCAACAATCAATTTGGATTACCACAGCTCTTCCTTGGAAACTATTTGCAATAAAGGTTTAGAATTGTTTGATTTAATAGTTAATGCTGATTTTTTAATTAGAAAAATAAGTCTTACTCTTAATAATGTTGTAAAAAATGACACGATAAAAAAAATTAAAGAACCCAGTCTTTTTACTGACTTAGAACAGAAGGAAAATAAAAATTTTATAAAAGAAGAGAAATTACAAAAAGCTAGACTCGCGATTGTTCACAAATATGGAAAAAAATCTATTTTTAAAGCCTCAAGTCTTGAAAATGGCTTAAAAATTAATTCGCAAATAGGAGGACACAATGCCTAA
AP025967.1_00034	pT6SS.1	AP025967.1_00034 hypothetical protein	Q7VJF6	Uncharacterized protein			ATGAAAAATTATTATATTTCAGAAGGTGTAAAAGCTTTATTTTCTGTCTATTTTAAAGATCAAACTGAAGAAAATTTCATTAAAGCTCTTAACGAATTTGCTAAAGAAAGCCAAATAAATTCTCAAGAAATAAAAGACAAATCTTTTAGAGAATTTAAAGAAGCCATTTCTAAATTACCAACTATAGATCTTTTGAATACTAGATTTGATAAGCTTGAAGATTCAGTAGGTGCTAAACTTGATAAGCTTGAAAACAAACTAGATAGCTTTAAAAGAGAAGTTAGAACATATGTAATTATTCTTGCTGCTTTAATGTTTATTTTACAGCCTACAATTTTTGATTTAATTTTGTCTATCTTTAAATCATTTCTAAGACAATAA
AP025967.1_00037	pT6SS.1	AP025967.1_00037 hypothetical protein	A0A3D8HNW8	CopG family transcriptional regulator			ATGTGTAAAGATCAAGAATATATAGAGCAAATGAAAACTTTATTATTAAAAGGTTTTAAAGATGCCAAAGATGATAAAGTGTATCAAAAAGAACAACTTGAACTTGCAGAAGCAGGAATTAATGATGGCTTAGAGGAGGATTAA
AP025967.1_00043	pT6SS.1	AP025967.1_00043 hypothetical protein	A0A3D8I8U7	VgrG protein			GTGATTATTTCTTTTTTAGATGATGATATAGATAAACCTTATGTGAGCTCTAGTTTGTATAATGGGGCTAATCCAAGTTTAGTAAATCTTCCTTTTAATGATCACCAAACTTCTCTTTCTTCTAAAACCATAGGTGTTAATGAAGAAGGTTATAATGAACTTACCCTCTCAAATATAAAAGATAAAGAACAAATTTATTTAAAAGCCCAAAAGGATTATGATGAATTAGTACAACATAATTTCACTCAAAGAATTTTAAATGATAAAGATTCTATAGTGGATGGAATTTATAATGAAAGGATTAAAAAGGTTCATACTCAAACCATAGACTTAGCTAAAAATGTCAATGTAGGAGGAGAATACTTAACTAATGTAGGCTTATCTAAAGATACCATAGTA…
AP025967.1_00048	pT6SS.1	AP025967.1_00048 hypothetical protein	A0A2W6NG86	Uncharacterized protein			GTGATTTGGTATGATGAAGCACTTAAACCTTTATGTGCAGGTATCAAACACGATAAACAAAGAGATAAATATATTTCTTTTATCACTAATGCTAAAGCAGAAATTATAGAATGGAAAAGTATTGAGTTTGATGGGGATGAAGAATTTGAAGGAGAAATATATAATGATGAAGATATAGCCCTTTATGCTCTTATCAATCGTGCTAGAATGATTAAGCAAAATAGAATTAGCTTTGTGTAA
AP025967.1_00052	pT6SS.1	AP025967.1_00052 hypothetical protein	A0A2W6MTI1	Uncharacterized protein			TTGTTTAAATTCTCAAAAAAATCTTGGATTATCATTTTCATCTTGGTGGTTTTATATGTAGTTATTAGCAATATTTATGAATTGTTTAATTCTATGGAAGCTGATAATAACAAAGCAAGAGAAAATCTTAGTGCTTTAATCAAGTGGAGCAAAAACGAAGGCAAGGAAGAATTAGAGTATGCTAAGAATTTAAGCAAAGAAAACTATAATCAAGAAAAAGTTACACAAATGATTATTAAAAATCTTAAGATGATACAAGCTAGTATTGAAGATATGAAAACTTTAACCTCTTACTATCCTACAGAAGAAGATGTTGAGCTTATGAGACAAGCTGGACATGTTACAACAAATTCAAATACTGATATTATACTTTATCTTTTATACAATGAAAGAAATATC…
AP025967.1_00054	pT6SS.1	AP025967.1_00054 hypothetical protein					ATGAGAGATAAATTTTTAAAAAGAGTATTAAAATTATGTTTTTTTACATTTTTTATTTGCAACGCTGCTTATGCTTTGTGCACTGATGAGTTGAGCGATGAGGATTTAAAATTTATACAAAATGCAAATTTAAATCAAGTTAATTTTAAATGCAACATAAACAATCAAACATACTACTATAACAACCTTACCCGAAAAGAATATTTACAAAACTTAGAAGAACTTAAGGCGATTTATTTTAATCTGAACAAAGAAGAATTAAAAACACTAAGCTATATCATCTATATTAATGAAGCACTTTTTTATCTAAAACTTGATTTGAATTTTTTTAAAAACTTTTTTTCTGTGCAAAAAAACGATATTTCAAACCTTGAAAGCTTAAGAAATTCTCATTATAAG…
AP025967.1_00055	pT6SS.1	AP025967.1_00055 hypothetical protein	T1DVC0	Uncharacterized protein			ATGTCGCTTTATAAAGAATGTGAGGTTTGTAAAACAAAAATCAATAAATTACAAAATATTTGGAATATATTCTCGGGCAAATTAGAAATAAAATGTAAAAATTGCAAAAGTAAATATGGTGTTTCTAGTAAAATTATAGATTGGATATATGATACTTTTGGATATTTATTGCTTATTCCAGATAGTATGATTGTAATCATAATATTTTTTGGTGGATATTTTTTTGTTAAATATGGATTATTAGTAACACTTTACTTATTAGTAATTATCCTTCTCGCTAGGAAATTAATTGGTATTATTTTACTTATTCTTTGCAAATTAAAAAGGATAGAAAATGAGAGATAA
AP025967.1_00059	pT6SS.1	AP025967.1_00059 hypothetical protein	A0A3D8IB21	Type VI secretion system baseplate subunit TssG	K11895	impH, vasB; type VI secretion system protein ImpH	ATGAATAATCTTACTTCATATAGTTTTTTTAAATTAATAAAAAAATTAGAAAAAGACTATGGAAGAAAGAATATATTTTTAAGAACAAATAAAAGTTTAAAACATCCAAATAAAGATATAGAAAAAATCATTTTTTCAGAACACGAACAATCAGTTATAGAATTGTTTATAAATTTCATGGGGCTACATGGAGTCTCTTCACAACTTCCTTCATTTATGCTAGATAAACTGTCAAGAAATGAAGATGGCGATCAAGGTTGGACTCTATTCTTTGATTTCTTTAATCATTATTTGCTTTGGATATTTTTTGATGTAATAAGCTTAAAAAATTATCCACGATCTTTTAATGAAAATTTTAAAGATTCTATTTCAAAAATTTTATTTAGCATGTTGGGAATT…
AP025967.1_00060	pT6SS.1	AP025967.1_00060 hypothetical protein	A0A3D8IA24	Type VI secretion system lipoprotein TssJ	K11896	impG, vasA; type VI secretion system protein ImpG	ATGAAGGATAATATTTTTTATTATCAAAAAGAGCTTGAATATCTATATGAAAAAAGAGAGTATTTTATAAAAAATTATCCAAAGTTAACACCATTTTTGGCATATGATAGCAAAGATCCTGATATAGAAAGAATTATTGAAAATTTAGCTATTTTAAGCTCTAAAATCCATCAAGAGCTTGATGAAAATATGCCACACATTGCAGAATCTTTGATTAATATTGTTTCTCCAAATTATACAAATCCTTTACCTTCTTTATGCATGCAAGAATTTAAATTTGAACAAAATAGTAAAGAAAATAATTTAATTATTCCCAAAGGAACTCTTATTAAATCAAAACCAATAGACAAATGTGTTTGTGAATTTAAAACAGTATATGATGTTTATCTTTATTCTATC…
AP025967.1_00063	pT6SS.1	AP025967.1_00063 hypothetical protein	A0A3D8I9X4	Type VI secretion system contractile sheath small subunit	K11901	impB; type VI secretion system protein ImpB	ATGTCAGATGGATCTTATGCTCCAAAAGAGCGGATTAATATTACATATAAAGCTAAAACTAATGGACAAAATGAGGATGTGGAGTTGCCGTTAAAATTAATGGTAATGGCAAATTTAAAAGGAAAAAACGAAACTCCTTTAGAGGAAAGAGAAATTTTGCAAATTAATAAGATTAATTTTGATCAAGTCATGAGAAAACTCAATATAACAACAAGTTTTAGCGTAAAAAACACTCTTGGAACAGGAGCTGAAGAGCTTGATGTTAAGCTCAATATTGCTAGTATGAAGGATTTTTCTCCAGATAGCTTAGCTAAACAAATACCCGAGCTAAACAAATTATTGCAGCTAAGAGAAGCATTAATGGCTTTAAAAGGTCCTATGGGTAATATTCCTGATTTT…
AP025967.1_00064	pT6SS.1	AP025967.1_00064 hypothetical protein	A0A3D8I9X5	Nucleobase:cation symporter			ATGTATTTTTGTGATCAATTGAAAAATAATTTAGATGAACTACAAGAATTTCAGTTACTTGAAGATGAGATGTCAAAATATAAGACTTTAAACCATGAAAATATTTCTTGGGATAAAGTTTATCAATATTCTCAGTTTATATTATTAAATCATTCTTTAGATTTTAAAATTTGCAACTATTTTCTTTTATCGTGTTTTAATTTAAACAATGAAGAATGCTTTGAAAAGCTTTTGCTTCTTTTTCAACATTTAAAAAAACTTATAGATGAAAATAATGCTTATATATTAGCTCAAAAGCGAAAAATTCAAAATTTTATTCAAAATTTTATTCAAGAATACAATAAAACAAAAGTGCTTATATCATCTGAGATTGTTAATCAATTTATTACTTTATTTTCC…
AP025967.1_00143	pT6SS.1	AP025967.1_00143 hypothetical protein					ATGATGGTTTTTGGGGTATTTTGGGGAATTATTTTTTTGTTTAGTTCTTTATATGCTTATTTTAGTGATATAGAATTTTTTGGTGATATGTTAAAGATTGCATTTTTTATATATTCTTATCCATTGTTACCTTACATATCATATTTAACACTACAAGAAACTATTAAATCCAAAAATATTTTTCTTTATTATTTTGTATTTTTTTATACATTTTTTTGTATCTTTTTATTTTTTAAAATTAACAATCTCGAAAATTATGCTAAACTTGTATAG
AP025967.1_00144	pT6SS.1	AP025967.1_00144 hypothetical protein	A0A2W6MRR8	Uncharacterized protein			GTGATAATACTAAAAAATCTATATATTATTTGGATTATAATTTGGGGATTTGGGGCTATTTTAGGTTATTATATGGGATATGATGCAACTTTTACTAAAATGTTCTTTTTTCTTGTTATATTATATCTTTTTCCATTGTTGCCTTATTTTTATTATTTGATTTATAAAAAAGCAAGAAATACAAAAAATATATTTGTTGCTATTTGTTGCTATTTGTTGCTATTTGTTGCTATTTGTTGCTATTTGTTGCTACTATTGATTAATAGAAATAATAGTAATTTTGAGCTGTACTTAATTATTATTGTGATACATATTATAATATTTGCAATAATTTATTTAATTAAAAGAAATAAAAATGAAAACTCAAATCAATAA
Cluster_1265	pT6SS.1						AAGCAACTCCTTTCTCAATTTATATAACATAATTATACCATnTTTTAATAATTTTTGCAAGTATTTTTGCTATAAAATGCCTATTTTTTAGTGGTTTGAAACGGATTTCTTTTTTTATTTAACTATGTCAATTT
Cluster_1397	pT6SS.1						AAAAAAACTCCTTTAATTTTTTTTAACATTCAAAATTGTATCATTTTAATCTTAATCTATTAAATTTTTGCAAAATATTTGCATATTAATTTGTTTTTACTTTACTAAGGAATAATG
Cluster_1702	pT6SS.1						AAGACTAAAAGCTATnAAAAAATTTTGCAATTTAATATnnAAAAAGATTTTTAGTTATAATTTCATTTTATATTTAAGGAAAAATTT
Cluster_1714	pT6SS.1						TGGACCATTGTAGCTTTGTACCTTTTCTAAGCTTTCTTTATCATATTGTACATCTAAAACGATTTGATTGCATGTTAAATTTTGC
Cluster_2125	pT6SS.1						AGGTTTTATCCTTAAAAATAATATTATTTTGCATTATAACATTAA
Cluster_2132	pT6SS.1						CAAATAAAAAATGATATAATAATGCTTTATATAAGGAATCTTTT
Cluster_2150	pT6SS.1						TTTTAGATAGTGGTTTTAAACCTGATAAATAAAAAGGATTAAT
Cluster_2238	pT6SS.1						TAATGCACTGAGTCTAGTTTTAACTAGGCTTAGTAT
Cluster_764	pT6SS.1						TTTTATCCTTTATTTGTTAAAATATATAAATTATACCATAATATTAATAAAAAATTGTATAAATAGACAAATAATGCAAAAATATAAATATTTTTATGATATAATTTAAAATATATAACATAATCTTATATCAAAATAAGCCTATTAAAATATATATTTTGGTATTAACACAAGCAAATAAATATAACATAATTGnnAATTATGTTATnAAAAAAAGGATATAAATAAA
AP025967.1_00066	pT6SS.2, pT6SS.3	AP025967.1_00066 hypothetical protein	A0A3D8I9Z1	Type VI secretion system baseplate subunit TssK	K11893	impJ, vasE; type VI secretion system protein ImpJ	ATGGCAAATAAATTAAAAGTTGCTTGGTTTGATGGACTTAATATTGGACAAACCCATTTTGAGCAGCAAGAAAGATTTTTTAATAGAAATATAGATCTTAAAACTATAAATATATATAGTAATTTATATGGAATAATAGACTTGGAATTTTCTCAAGAGATGTTATTGCAAGGAAAAATTGCACTTTCTAAAATTTCAGGTATCGCACAAGATGGAAGCATTTTTAATGCACCTGAGCAAGATTTGTTGCCTGAGCCTATTGAAATCAATTATGAATCTTTAATTGATTCAGTTGTGGTATTAAAAATTCCTATCGGAGTTACTGATATTGCTGATTTATCTTTAAGAAATACTTTTCCAAATTCAAAGTTTATATGTCTTAGAAATAGTATTGCTTTA…
AP025967.1_00051	pT6SS.3	AP025967.1_00051 hypothetical protein	A0A2W6NE41	Uncharacterized protein			ATGAAAAAACCTTTTTACAAACTTAAAAGATTTTATATGCCCTGCGGTTTGCTTATAGCTTTGATTATTTTTATAAGCTTAGCTTATCGCCCTTTAGAGCTTATCTTTTGGGATAGATATTATCATGAAAAAGAATATCAAAATGCTAAAGATACATACAAACTATTTAAGAGCAACGAAGAAGAATTTAAAAAAGTTTTTGTAGAACAAAACTTAAATCAAGAATTAAAACTTAATCAAAAAGAACTATTAAATTATATGCATAATTTTAAAAAAGATTTTAAATTTATGCAAATTTTAGGTTTAGACAATGCTTATTTGGTAGCTCTTAAAAATAAGGATGTATTATTTGGTTTGCAAATGCAAAATAATCTTAATTATTTTTATCTTGCTTCTAAT…
AP025967.1_00081	pT6SS.3	AP025967.1_00081 hypothetical protein	B9KEI7	NYN domain-containing protein			ATGGAAGCCGCAGAATTAGCCAAAAGATTAAAAGACTATGTGTGGGAAACTCTTAGAAGAAGTGAAGACTATTTATATAAAGTTTATATTTATGATTGCGAACCGTTAGATAAAAATGTTCCTATGCCTCCTATAGAAAAAACTGATAAATCTAAAAATTTAAGCAAAACTACAACTTATAAATTTAGAAGTGAATTATTAAAACATCTAAGAAAGCAACCATATTTTGCTGTAAGATTAGGTGAAATTGATGTTAGCGAACTAAGCAATGAAGATTTTGTTATAGATATTAAACAAAAAGGTGTAGATATGAAAATAGGACTTGATATTGCAACTTTAGCAAATAAACACCAAGTGGAAAAAATCATTTTAATTACTTCGGATAGCGATTTTGTTCCT…
AP025978.1_00007	pT6SS.3	AP025978.1_00007 hypothetical protein	A0A3D8IH32	Type II toxin-antitoxin system HicB family antitoxin			ATGTTACTAAATATTATTATTGAAAAAGATCAGGATGGATATTTTGCACGCATTCTAGAGCTTGAAGGTTGTGTTTCGCAAGGAAATACCTATGAAGAAACTTTAGCTAATATAAAAGAAGCTGGGGAGCTTTATTTAGAAAGCCTTGCAAATGAAGAAAAAAGGATTATTGAAAACAAAACAACTTCAATTATTCCAATGGTTTTAGCAAATGCCTGA
AP025978.1_00108	pT6SS.3	AP025978.1_00108 hypothetical protein					ATGCAAAAAAATATACAAGATTATATTATTGATGTTCATTCTTGCGATCCCCATTCATCAAATGCTTATAAACAAGATTTATTCGATGTTTTAAATGAAGATTTTACCAAAGAATATGAATTCATAGATAGTCCTACTTTAGATGATATGGTAAAACACAAACAAAGTGATGAAGTTTTTAAAGTGTTTTATAAAAAAGATGATAAAATAAGATTGCTTATTAGTAATATGCAAGCTTTAAATCGTTTTGATAAACTTAAAGGTGCAATGCAAAAATAA
AP028333.1_00073	pT6SS.3	AP028333.1_00073 hypothetical protein	A0A3D8IAG9	DUF4299 domain-containing protein			ATGGAAGATTTAAAACTTTTACAAAGACGTTGGGAAGAAGCTTATGAAGCTATGCCTAAACTTTATGAAACACCAGATGGGTTAATAATAAATTTCACCCTAAGTGAAGATACAGATACTATTCTTTTTAAAAAACCTTGGGAAAATTTTGAACTAGATGATGAAGATAAAGAAACCAAATGGAGGCTGAGTTTTTTTAGCATTAGCAAAGATGAGCCTTTGGGGTATTTAGAGTATAAAGAAGCTTTAGAGAAATTGCAAGATTTTTCTTTAATTCAATCAGAAGAAAGGATTTTAATTAGAGCAATGAGTTTAGAAGAGCTTGAAAGCTTAGAGCTTAAAGGGTGGTAA
AP028333.1_00086	pT6SS.3	AP028333.1_00086 hypothetical protein	A0A2W6MRN1	Uncharacterized protein			ATGACTCCACCACCTTTACCAGATGTAGAAAAACATAAAGATTTCTTACAAACCAGAAAAGAACCTTATGCTATTTATTTAGCTATAAATACAAACATAAAAAGTTATAATAATATTTGTCCTAGCGAGAAATATTTTTGGAAATTTAATGATATGAATGAGCTTGAATGCTATAATCCAAAATTTGGCATATATCTTGGTAAAATTGTTTTTGATAAAAAAGGCAACAAACTCATCCCAAAATACATACCCGCTAAATTTGAAAATTTAGAAGAAGAAGTTAAAAAGATAAAAAATCCTTTATGGCTTGCTAATAAAAATCCTAATTATATTAAACCTAAATTTTATGATGGTATGGGTGGGGGTTATTATTTTGAAAGTCCAAATAATTTAGAGTAT…
AP028339.1_00014	pT6SS.3	AP028339.1_00014 hypothetical protein	Q7VJ59	Uncharacterized protein			ATGGCTAAAAAAAGAACAATCCTTATTCCTAGAATAAAAGATATTAATATAAGTCCTGATACTTCTTGTATGCATCCTATCTTAGAAGATAATACTTTAGTATGCTTACATGGAGGTAGAGTTAAGTTAAAAGCAAAAAAAGCTAAAAGAATAAAATCAGACAATGTTCCTATTATGCTTGATAATGAAATACAAGGAGCCAGTATAAGTGGATGTTTAAATCCACCTATACTAGGAGGACCTTGTACTAAAGTAGCTATGGTATTTGCTTATACTTATTCAGATCATAAAGTTAATAATAAACATTCTGTATTACAAATGGGTTTGATAGGAATGAGTATAAAAGGTTATCCTATATTTGCTATACCCAAAAAGAATAAGATTAAATTTGCTTTAGCT…
AP028339.1_00016	pT6SS.3	AP028339.1_00016 hypothetical protein	Q7VJ59	Uncharacterized protein			ATGGCTAAAAAAAGAACAATCCTTATTCCTAGAATAAAAGATATTAATATAAGTCCTGATACTTCTTGTATGCATCCTATCTTAGAAGATAATACTTTAGTATGCTTACATGGAGGTAGAGTTAAGTTAAAAGCAAAAAAAGCTAAAAGAATAAAATCAGACAATGTTCCTATTATGCTTGATAATGAAATACAAGGAGCCAGTATAAGTGGATGTTTAAATCCACCTATACTAGGAGGACCTTGTACTAAAGTAGCTATGGTATTTGCTTATACTTATTCAGATCATAAAGTTAATAATAAACATTCTGTATTACAAATGGGTTTGATAGGAATGAGTATAAAAGGTTATCCTATATTTGCTATACCCAAAAAGAATAAGATTAAATTTGCTTTAGCT…
AP028339.1_00018	pT6SS.3	AP028339.1_00018 hypothetical protein	Q7VFT8	Immunity MXAN-0049 protein domain-containing protein			ATGAAATATTATAAAATGATGTATAATGGACAACATAATGACGTTGATAATTGGATAAATTGTATTAAACCAGATATAAAAAATAATGACAAATATGCACTTTTAGAATCCAAACCTATCACAAATTGGCAAACACCTAGTTTTGAAATCGACAAAGATGATGGTAAAATACTGACCGATTTAATATCTAATGTATATAATTGGCGTATAGTCTCTCCTAAATTTATAAATTTAATGCAAGATTTAATCAAAGATTGTGTGCAATATTTAGATGTAGAAATTAAAAGTCAGGAAATAAATTATTATGGTTGTAAAATTATGCATGTAATAAAATCACTTGAGGCTTTAGATTATGAACATTCTGTATATACTTATATGGGTGATAATGATGAATATTTA…
AP028339.1_00085	pT6SS.3	AP028339.1_00085 hypothetical protein	A0A076FDW8	TraG-like protein			ATGAAAAGATTTTACTTTTTATTCTTTAGCACTTTGTTTTTTGCACCTTCATTTTTATTTGGTGCTACAAACATAGCTAATAGCAATTTAATTTATACTTGGGGTTATGGCGATGTGATGAATGAAATCATGCAGGCGGTTAAAGGAATAACCACTGAAACAGATTATATCGTTAATGCAGCCTTAGCTATTTCATTATTACTTTTTAGTATTAAAAAAGCAATGGATGGACAAACAAACCCTGTGTTTGAACTTGGAAAAATGTTTATGCTTTTTGCTGTAGTGTGGTACATGTTTTTAAGGGCGCCAAATGACAATAATCACCGCTTCATGATTCACGATGAAGTCACTAGCAAAGATTATGTTATTTCTCAAATTCCTATAGGCATAGGAAAAAGC…
AP028339.1_00089	pT6SS.3	AP028339.1_00089 hypothetical protein	A7H0I0	Toxin-antitoxin system, toxin component, RelE/ParE family			ATGAAAATTGTGGAAAGTGATAAATTTAAAAAAGAGCTTAATAATATTTTAGCCTTTATTGCTAAAGATAGTGTGAGTGCAAAAAATTATTTTTCAAAATCTTTAAAAGATGCTATTTTGTGTATTGACAATATGCCTTATAAATTTCGAAAATCTACTCTTTTTAATGATGAAAACATAAGAGATTTTATCTTTAAGAAATATGTCATTCCATATTATATAGATTCAAAAAACGACAAAATACTTTTAATTACGATTTACAAAAATAACCTTGTCAAATAA
AP028339.1_00090	pT6SS.3	AP028339.1_00090 hypothetical protein	A7H0I1	Toxin-antitoxin system, antitoxin component			ATGCACACTATAACCATTACAAGTGATGATATTGATTTTATAAAAAGTTTAGAATGTTTGTCAAAAAATGCAGGAGCTATTTTTAAAATTTCTAAAAATGATTTAGAGGCTACTTTGGATAATTATGAAGATAATCGAACCATAGATGAAATAAAAAAAGAAGCTGAAGAAACTTTATTACACTATAAACAAGGAAAATTATCAGTAACTCCATTAGGTAGCGAATGGCTGTGA
CP044174.1_00018	pT6SS.3	CP044174.1_00018 hypothetical protein	A0A3D8HNW8	CopG family transcriptional regulator			ATGTGTAAAGATCAAGAATATATAGAGCAAAGAAAGGTTTTATGGGAAAAAAGTTTTGAAGCCTTTAAAGATGATAAAGTGTATCAAAAAGAACAGCTTGAACTTGCAGAAGCAGGAATTAATGATGGCTTAGAGGAGGATTAA
Cluster_1197	pT6SS.3						TGATGATCCTTTTGGGGGTTGAGTTTATGGTGTTTATAATTTGGTATAAATCCACTATGTTTTTAATTTTTATATTTATTATTTTAACACAAATAGTCTAAATTTGAGTAGnnAAAAAGAAATTGCTTATTTTTGTTATTAAAAT
Cluster_1257	pT6SS.3						AAATTGACATAGTTAAATAAAAAAAAGAATCCCATTCAAACCCCTAAAAATAGGTATTTTACAATAAAAATACTTGCAAAAATTTATTAAAATATGGTATTATCATGTTAATAAACTTCAAAAAAGGAATTATA
Cluster_1316	pT6SS.3						TTAATTCCTCCAAAAAnTTTGCCTCATTATAATTAAATTTTAAAAAATATTATGTTAATTTTTTnAAAAAATTTACTCAATTAATCATAAATTATATATTCTAAGATAGAAAGGATACTTTAGTTTC
Cluster_1652	pT6SS.3						AGTAAATTTTTTAAATATTGTTTTAAAATTTATAGTTTTTGTTTTATTTTTTAATTTAnTAAAAAATTTTAAAGATAAAACGAAAAGAATAT
PLASMID: pTet
AP025952.1_00007	pTet.1, pTet.2, pTet.3, pTet.4	AP025952.1_00007 hypothetical protein	A0A1B8J798	Cpp29			ATGGCATACCCACTTTTAGGCACAAGAATAGTTTTAGATGAAGAAAAAATTTTAAAAGAAGGCAAATATAATTTAGAAGATATGTATAAAATGATAGACGAATATGCTAAAGAATCAGGAATGATAAAAATAGACAAAGAAACTTATCATTGTAAAGGGGATAAGTATGATTTGGGTTGTATGACTTTATTTATATATAAATATTTGATTGATTCTGAATGGTTTACAAAAAATGCAAAAGAATGGATTTGGATTAGTGAAAAAGAAGGAAATAGCGATTTGATTTCTGCAAGCAAAGCTGAAGGAGAAGGAATTTGGGAATAA
AP025952.1_00013	pTet.1, pTet.2, pTet.3, pTet.4	AP025952.1_00013 hypothetical protein	none	none			ATGTCTATAAAAAATTTAAGTGTAGAAGAATTAGCACAAGAATTAGAAACTTCAAATCATGAAAAGCTGATTAAAGCTTTGTTTTTATTTGAAAAAAGTTCTTCAATGGAAGATCTTAATTCAGATCAAATAGAAATAATTTTAGATGAAGTATATGAATTTTATATCAATCATAAATCCATATCTTCTTTTTTACAAGAAGATATAAACCAAGCATTAGATGAAGCTATTGATAAAGAGCTTTGCAAAAAACAAGAAAAATCATTTGAAAGGTAA
AP025952.1_00041	pTet.1, pTet.2, pTet.3, pTet.4	AP025952.1_00041 hypothetical protein	A0A329ZVY6	Ribbon-helix-helix protein CopG domain-containing protein			ATGGAAAAAAAACCCTTTACAATAGCAGAAGCTTTAAACTCTGAAACAAGCTCTCAAAAAACATATAGTAAAGCTGATAAAAAGTCAGCTGGAAGAAAAACTATAGATCAAAAACTAAGAAGAGACAATTTAGTAGTTTGCAGACTTAATGAACAAGAAATGGAAATTTTGAAAAAATTAATGGATTTAGATTTAGTAAGTGAATATGGTACTTATATAAGAAAATTAATCTTAAAAGAGGCACGAGCTTTAAATATTAATAGTTAA
AP025952.1_00059	pTet.1, pTet.2, pTet.3, pTet.4	AP025952.1_00059 hypothetical protein	A0A3D8IH32	Type II toxin-antitoxin system HicB family antitoxin			ATGTTACTAAATATTATTATTGAAAAAGATCAGGATGGATATTTTGCACGCATTCTAGAGCTTGAAGGTTGCGTTTCGCAAGGAAATACCTATGAAGAAACTTTAGCTAATATAAAAGAAGCTGGGGAGCTTTATTTAGAAAGCCTTGCAAATGAAGAAAAAAGGATTATTGAAAACAAAACAACTTCAATTATTCCAATGGTTTTAGCAAATGCCTGA
Cluster_883	pTet.1, pTet.2, pTet.3, pTet.4	intergenic					TTGCACTTCCTTAATGAGCCTCGCAGAGTTTTTGCCTTTTAnTTTTTTAAAAAGGTAACTTTTTGAGAAATAAAAGGCTATCCTGnnnnnnnCAATTATTAAATTATTTCGATTAATCGCTATTCTACATTATTAAGCTTTATAAAACATTAAGACTACTTTGTAATAATACATTTACATAAATATTATAAAGGAGATGTT
AP025952.1_00029	pTet.1, pTet.2, pTet.3	AP025952.1_00029 hypothetical protein					ATGAATACAAACAAAATTACAGATTTACACATACAAATTTCAAAGGAAGACTTGAAAATTTTAGATTTACTACTTAAAGCCAATGAGTATTCTAATATTGTTTTTTATTGCGAAAACGATGAAGAACATTTTATTTTTACAGAAGTAAAACTTGGAAATTATTTTTGCATAAACAGATGA
Cluster_1980	pTet.1, pTet.2, pTet.3	intergenic					nAAAAAAACCTTTTTTATATTTTTGTATAATATTATATACTAATATTTATTAATAAGAA
AP025952.1_00012	pTet.1, pTet.2, pTet.4	AP025952.1_00012 Single-stranded DNA-binding protein	A0A329ZZI5		K03111	ssb; single-strand DNA-binding protein	ATGAATAATGTAAATCTAATCGGATACTTAGGAAAAGATTTTGAAGTAGGCACTACAAATAGCGGAAGAGTTTATGCAAAAAATTCTCTTGCAATTACAAAGCGATGGAAAAATGAAAGAGGCAATGAAGAAAGTAGCACGACTTGGATACCTATTGTTTTATTTGGCAAAAGTGCAGAAAGTGCATCAACGCACATTAAAAAAGGTTCACAGTTTGCGTGTAGTGGAGAATTATCATCCAATCAATATCAAGATGAAGATGGAAATACTAGAACAATGCTAAGCGTGATTGTATCTAAATTTTACTGGCTTGGCAAAAAAGATAAAGATGACACTGGAACACAAAATCCACAAGTTCCACCAAAAGAGCCAAATATTGATTATGAAAACACAAATATA…
AP025952.1_00019	pTet.1, pTet.2, pTet.4	AP025952.1_00019 hypothetical protein	A0A329ZZG9	Type IV secretion system protein VirB10			ATGCAAGATAAAGAACAAGATAATTTAGACAATGATTTTGAAAATCACACAAGTGATTTGCATGAACAAAAAAATCATCTTAAAAAAATACAAGCTTACGCAATTTTTGCTGTTGGCGGCTTACTGTTTATTTTTTTAATGGTTTATTTCCTGAAATCATTTTCAGGAAATAACAACGATATAGAAGAAGCACCAAAAGAAGAAAATAATGATATAGCTCAAAGTGTTAAAACAAAGGAATTTGCTCCACCACCTTCATCTGCTCAAAAAACATTTGATGAGCTCGTGGCACAAGAACAACCTACACAAACTACAGCTTTGATGCTTGAAGCAGAACCTCCAAAACCTAGAATTGTTAAAGGCATTGGAGTTACTGTTGTTGCTTCATCTAATAATGGA…
AP025952.1_00020	pTet.1, pTet.2, pTet.4	AP025952.1_00020 Type IV secretion system protein VirB11	A0A4U7BJU8	P-type DNA transfer ATPase VirB11	K03196	virB11, lvhB11; type IV secretion system protein VirB11 [EC:7.4.2.8]	ATGTCAATAACGCTAGATAAATATACTCAAAAATTTTTTGGAGAATTTTTAAAAGATGATAATATCAATGAAATCTGTTATAACGGCGATAATAAAATTTGGGTACAAAACTCTAAAGGATTATGGGAATGTATAGATACTAAACTTGATTTTGAACAAGCTGGACATTTTGCAACTGCTTCAGCCTCATTCAAAAAAGATAAAATAGATGTATCACGCCCTATTCTTAGTTGTATTCTAGTAGGTGGAGAGCGTATGCAAATTGTTATTCCTCCTGCTACAAAAAGCGAACACATTTCAATTACTATTAGAAAGCCAAGCAAAACTCGCTTTAAAATGGAAGATCATATTAAAAGCGGACTTTTTGAAGATTTAAATCCTGATGAGAAGAATAAAATC…
AP025952.1_00050	pTet.1, pTet.2, pTet.4	AP025952.1_00050 hypothetical protein	B9KGG5	Uncharacterized protein			ATGAATAAAAACAATAATTGCGTCATAAAAGTTAGCAAAGATGATAAAATAATTTTAGAGTATATAAAATCAGAAACAAAAGCATCATATAGTAAAATAATATCTATTTTATTAAAAAAGTTTAATTCTTGCGATACAGATGAGAAGAATAAAATCAATGATGAAATATCTAAAAATAAATTTTATACAAGTGATGAAAATAAAATAATCAAAATAAAACTTACAGAAAATGAAGTAAATATTTTAAAAGAAATTTCTAAAAATACAGGATTTTCAAGTATTACAAAACAAGCAAAATTTTTGCTATTAAACTCCATAAAAAATGAAAAACTTTTTACTAATATAGAAATAGATGAGTTTATAAAAACAAGAACAGAAATCAATGCAATAGGTAAAAAT…
Cluster_2101	pTet.1, pTet.2, pTet.4	intergenic					nTTGTATCCTTGTAATTTTTGnTTTTTTGCAAGGATATTTTAACATTT
Cluster_2269	pTet.1, pTet.2, pTet.4	intergenic					TGTTTAACTCCTTTTTGTTGGTGTAATATTTTT
AP025952.1_00051	pTet.1, pTet.2	AP025952.1_00051 hypothetical protein	B9KGK6	Mobilization protein			ATGCTTAAAGAAAGCAAATTGATAGAAGAATTAAAGCGTGAGTATGATGAAAAATTAAAAAAATTACGCCAAAAAGAAAAAGAAAATAAAGAGCGTATATATAAAAAACTTTCATCGGCACTATTTAAAGATTTTGAAATAAATGAAGATTTTAAAAATGAATTTAATTTATTGGTAGAAAAGTTTGATTGTAAAAATACTAAAAATATCTTATATAAAATAAATAACTTATATGATTTTAATCATAGAAACGATAAAATAGATACTGCAAAAAAACAATAA
AP025952.1_00006	pTet.2, pTet.4	AP025952.1_00006 hypothetical protein	A0A4U7BE61	Virulence-associated protein D			TTGGGAATAAATCGCAAAGCAATTAATTTTGATTTATCTACAAAAAGTCTTGAAAAATATTTCAAAGATACAAGAGAACCCTATTCTTTGATTAAAAAATTTATGCTTGAAAATGGTTTCGAGCATAGACAATATTCAGGTTATACTTCAAAAGAGCCAATAAATGAAAGACGAGTTATAAGAATAGTTAATAAGCTCACCAAAAAATTTACTTGGCTTGGCGAATGTGTTAAAGAGTTTGATATTACTGAAATAGGAGAGCAGTATAGCTTAAAAGAGACTATACAAGACTTATGTACTAAAGATTTTCATCAAAAACTTAAAGAATTTATTGAAAAAACACCAAAAAATCAAAAGTTAAAAGATTTAGAACGATGA
AP025952.1_00010	pTet.2, pTet.4	AP025952.1_00010 hypothetical protein	A0A329ZUY3	Phage regulatory protein			ATGAGTAATAAAGTGATTATTAATAAACAAGAAGTGCAATTTGACACTCAAAACAATCAAATCTTTTGCACTAGTTTGGATGTGGCTAAGGTTTTTGACAAAGAGCATAAAAATATTTTAAGAGATATTGAAAACATTTTAAATGATTTGCGAGAAATAGGGGATTTGCAATGTAAGCTCAATTTTGAGCTTTCATTCAAAGTCCGTAAAATACAAGGTTTTAAAGGTAGAGAAAGAAAATATCCATATTACAACTTAACTCGTGATGGATTCTCTCTTTTAGCGATGGGTTTTACAGGCAAAGAAGCATTACAATGGAAAATACTTTTTATCAATGCTTTTAATGAAATGGAAAAACTTTTACAAAAAGAAATTAAAAGCCCTAACAAATACTTAACA…
AP025956.1_00004	pTet.2, pTet.4	AP025956.1_00004 hypothetical protein	A0A4U7BHE7	Cag pathogenicity island protein			ATGATAAAAAAATCGCTTGACAATTTAGCCATAATGGCTTTAGTTTTTATAATGGTGGGTTGTTCTACAGCCCCAAAACCAAAAGAATTGGATGATAATTCTGCATTGAGTATCAATAATTCTATTTTGGAGAAAAAATATAGCTTTGTTCCTAAAGATCCTTATTTGAGCGGATTTAATTGGACTTATCATATCGTGGTTGAGAAAAAAACTATAGATGATGATTTTATTAAAAATGATCTTATTACTAAAACTTTTTTACTCGCACACAATTCTACAAAAATCATTTTAGTAGGTAGAAAAGATTTAATTGAACAATATAAGCAATACTTTGAAAAAAATCAAGTTTTAGCACCTATAGAATTACAGCCTGTCAATCCTATTGAGCGTGATTTTAAC…
AP025956.1_00008	pTet.2, pTet.4	AP025956.1_00008 Type IV secretion system protein virB9	A0A329ZV96	P-type conjugative transfer protein VirB9	K03204	virB9, lvhB9; type IV secretion system protein VirB9	ATGAAAAAAATAATCTTAATAAATTTATTGTTGTGTAGTTTTATTTGGGCTTTAAATATTCCAAAAACTTCTACATTTGATAAAAGAATTGCTTATGCAATTTATAATGCAAACGATGTATTTCAAATTAATGCAAAAAATGGCTATGTTAGCGTTTTAGAATTTGGTATCGATGAAAGAATTATCAATACTGCTACAGGTTTTGCAGAAGGTTGGGATTTAATTGAAAAAGACAATCTTTTATTTATAAAACCTAAAGCTTATAAAACACAACTTGTTCAACAAGAAAACAATAATATAGGAGAGAGTCAAGCATCACAAGAATTCGTTTTAGATCCAAATCCTCATGATTGGAAAACTAACCTAATTGTTATTACAAATCTAAATACTTATGTATTC…
AP025956.1_00010	pTet.2, pTet.4	AP025956.1_00010 hypothetical protein	B9KGI0	Lipoprotein			ATGCAGGCTAAATTAATTTTTATTTTATTACTTGGTGTTTTATTTTTTAGTGCTTGTAGCACTAAAAATCAGGGTAAATATGATGAATTTTTTAATAATCAAACAGGATGGATTCCTGTTAATACTCAAAACAAAGATTTAAATAAAGGAACTATGGATGAAAAATGA
Cluster_413	pTet.2, pTet.4	intergenic					nnnnnnnnTTAGTGGCAGGGGGAAATCCTGCCGCTTTTTCTGCTTTAGTTTGTCAGCTTGACAAATAAAnGGGTTAAGGAATATAATTAGATTCAGTATTATACAAGGAGTTAATAAATATGCGGCAAGGTATTCTTAAATAAACTGTCAATTTGATAGTGGGAACAAAAAGTAGCAGTCCCGTTTCACTTTTAATATGGGGCTTAGTTTTTTGTACCCAGTTTAAGAATACTTTTATCATGTGATTTTATATGCCCGAAAACATATAAGTGTTTTGGGGCTATTGGAGTTATTTACCCAGTGATAGGAGTATTTATCACTGGGTATTTTTATGCCCTTTTTTGGGTGTTGATAGGAGGAAAATCAC
Cluster_648	pTet.2, pTet.4	intergenic					AAATATGCACCTCATAAAGGTGCATATTTATAGTTATTATTATTTATTAATAGTAACTATAAATAACAAATTTAAAAGTTATTTTTTGACAAGATGAGTAGTTTTACAAAAAATCAAACTATAGAAAAATCGATAGCAAAAAAATATCAATATCTTTnAAAATAGTATATTTAAATTAATAATATATAACATTAATAACTATTATTTTCTAATATTTATTAATAATATAGCAAACAATAAGATAAGATTTTTGAAAGGCAAAA
AP025952.1_00039	pTet.2	AP025952.1_00039 hypothetical protein	A0A1C7H5E6	Demethylase			ATGCTAGAGATGGATAATAATAAAGAATTTAAAATCTTAAGACTAAATAAACAAGAAATTTTAAAAATTGGAGGTTATGGCATTTGCGATAGTTGTAATAGAAGATTAAGCAATGATGGATATATGATTTGTGTTTTATATAGCTGTTATTGTGAAAAATGCTACAAAGAATGGTATAAAGTTGCAATTAACCATAAAGAAGATAGAGAAATTGAAAAAGATGTTTATGAAAATATTAAATCGAAAATAACTAATATTTATTTTTAG
AP025954.1_00050	pTet.2	AP025954.1_00050 hypothetical protein	A0A4U8UF75	EexN family lipoprotein			ATGAAAAATACAATCAAACTAGCTTTATTAGGTGTAGTTATTACTGGTGTTTTTTCTGCTTGCTCTTCAGAGCCAAAAACAGTGCAATATTACGAAGATCCAAAAAATGCTACAGAATTAGAAGCTAAAATCAAAGAATGTGATAAAAATGCCAATTCTGCACAAACTGATACAGAATGTGCAAATGCTTATAAGGCAAACTATTCTAAGTCGTTTGATTACAAACCACAAGTAAGCACAAAAGAGCTTATGCAAAAAGCTAGAGAGCAAAATAAACAATGA
AP025956.1_00009	pTet.2	AP025956.1_00009 Type IV secretion system protein virB8	A0A329ZX00	Conjugal transfer protein TraJ	K03203	virB8, lvhB8; type IV secretion system protein VirB8	ATGAAAAATGAGTTTAATACTGCAATAGATTATGAAGCAAGTTTTAGATACTTAATTGAAAAAAGTAATAAAAGAGCTTGGCTTATTGCTTTTATTTCTATTTTTATAGCCATTATTTCCATTATAGCTGTTGTTTTACTTACTCCTTTAAAAACAATAGAACCTTATGTAATAAGAGTAGACAATACTACAGGAATGGTTGATATTTTAACCATGCTTGATGAAAAAGAAATTAAAGCAAATGAAGCATTAGATAAATATTTTATTAGCACTTATGTAAAAGCTAGAGAAGGCTATTATTATGATCTTTTAAATCAAGATTATTTACTTACTCAATTAATGAGTTCTGAAAAAGTAGCAAATGAATATAGGGCTTTATATGAAGGTGATAATGCAAGA…
AP025956.1_00030	pTet.2	AP025956.1_00030 DNA primase TraC	A0A329ZV89	Toprim domain-containing protein			ATGCCACAAAAAAGAATTTATCTTTATGTTCCATTTAAAGACAAAGAAAAAGTAAAATCATTAGGGGCAATGTGGGATGATAAAGAAAAAAAATGGTTTGCTCCAAAAAGCTTAGATAAAAATATTTTCTCACAATGGCTTTATCCGCACCAAAATAAAGAATTTTCATTTGATGAAAATGAAGTTTTAACTACTTTTAAATCTGCTTTAGAAAATCAAGGTTTAATCGTTGATGGCTTACCTATCATGGATGGCAAAATCCACAGAGTAAAAACAACAACAGATAAAGGCAGAGAAATGAGTGGAGCTTATAGTGGATTTTTAGATGAATACCCTGCTGGTTTTATTCAAAATTTTAAAACAGGTATTAAAGAAAATTGGAAAATGCCTTTAGAAAAT…
AP025952.1_00015	pTet.3	AP025952.1_00015 hypothetical protein	A0A329ZY80	Conjugal transfer protein TrbL	K03201	virB6, lvhB6; type IV secretion system protein VirB6	ATGAATGATCTTTTTCAAACTCTAGGCGAAAGCATACAGCAAATCATTGATGCAATAAGACAAGTAGGCACGAGTGATAAGGTTGCTGAGCTTAGCGTATTGCTCTCCATAATCATAACTCTAGTTATTATGTATAAAGGCTATGAAGTTTTAATGGGGACAAGCCAAAGCCCTATTAGAGAACTTACTTGGGATATAGCAGGAAAACTTCTTGCCATTACTTTTGCTTTAAATATCGGTGGTTGGCTTACCTTAGTCATTAATGCTATGGATGGAATTTATGAATGGGCTGGAGGCGGAACACAAATGTATAAAACATTAGATGAAATGTATGCGAACACAGCACAACTAGCAAACATAATTTGGGCTAAATCAAGTGGTGTTGGAGGTGCTATTTTA…
AP025952.1_00017	pTet.3	AP025952.1_00017 Type IV secretion system protein virB8	A0A329ZX00	Conjugal transfer protein TraJ	K03203	virB8, lvhB8; type IV secretion system protein VirB8	ATGAAAAATGACTTTAATTCCGCGATGGATTATGAAGCTAGTTTCAGATATTTAATTGACAAAAGTAATAAAAGAGCTTGGCTTATTGCTTTTGTTTCTATTTTTATAGCCATAATTTCAATCGTAGCAGTTGTCTTACTTACTCCTCTAAAAACAATAGAACCTTATGTAATAAGAGTAGACAATACTACAGGAATGGTTGATATTTTAACCATGCTTGATGAAAAAGAAATTTCAAGCAATGAAGCTCTTGATAAGTATTTTATCTCTCAATATGTAAAAGCTAGAGAAGGATATTACTATGAGCTTTTAAACCAAGATTATTTACTTACTCAATTAATGAGCTCTGAAAAAGTCGCAAATGAATATAGAGCTTGGTACGAAGGTGAAAACGCTAGA…
AP025964.1_00020	pTet.3	AP025964.1_00020 hypothetical protein	A0A2U2XA67	DUF2306 domain-containing protein			ATGTGTAAAATTATTAAATATTTAGATTATACTAAACTTAACACTTTAGAGAAGCTGTATTTTGATTTAACAATTATGTTAATTGTAACTTTTTTAAGTTTTTTATTTCTTGTTTTTGAATTTTTCATTTATGAAAATATTGCTGTTTTCTTTCAAGATTGTTTTTTAATGTCTGTGATTTTTATTATTGGAATCACAGGTTTATTTCATACTTGTAAAGGTTTAAGAAAATACAAAGAGATTTTAAAAAAGGTTTAA
AP025971.1_00011	pTet.3	AP025971.1_00011 hypothetical protein	A0A926MQ05	Ribonuclease P protein component			ATGGAAAATAGGGACTTTAAAAAAACAATTGACTTAAATGTAATGACTTCTAAATTCTTAAATTTATTAAATTCTATAATATTAAATAAGGTAAATCAAAAATTAAAATTTTTGAACTTTTATTTTAAAAAACTCCAAATAGAAAGTGTTGCTGATAGAAATAGAAATTATGATATAATGTTTTAA
AP025971.1_00021	pTet.3	AP025971.1_00021 hypothetical protein	V8CF05	Large polyvalent protein-associated domain-containing protein			ATGAGTGATAAAGAATTAGAAATTTTTGAACTTTGTGAAAGACTGGTTGATCTTTTAGGTGATAAAGAAGCTGTCGCAGATTTACAAACTTTACTAGAAAGACACCCTGAAATGTTTCAAAACAAAGAACAGGTTGCTAACTTAATAAAAAAAGTTATCCATGATCCTGAAATTATTATCAATAATCCGACTCCAAAAAGTGAAAAAGACTACATTGCAGGGAAAAAGCTAAATGAAAAGAAAATGGGTGAAGTAGGTATCCGAAAAGATGAAAATATCAGTAAAATTTTTCACGCTAACGAAAAAAGAATAAAAAACTTGGAATTAATGGCAAAAAAAGATGTAGTAGTCGATGGTAGGAACGCCCACACCTCCTACACTCAAGCCCAAAGTCTTGAC…
Cluster_568	pTet.3	intergenic					nnCTTGATTCCTTGTATTAAAAAATGATAAGATTGACTTAAATGTAAnCAAATATTTTAATCTTCGAAATAAATTATATCAAAGTATCACATCTATGTCAATAGGCAGCAATTTTAGAATTTTTTCAAATAAAATTGACTTAAATGTAATATGCACTTACATTAAAGTCAACAAAAATTGCTAAATGCTCCTCTTATTTTCAAATAAAAnnnnnnnnnnnnnnnnnnnnnTTGACTTAAATGTAATGATTTTTGACTTAAATnnnnnnnnnnnnnnnnnnnnnGTAATGATTTTTGACATTTTTACGAAAATAACAT
AP025952.1_00026	pTet.4, pTet.5	AP025952.1_00026 hypothetical protein	A0A4U7BAN5	Phage tail protein			ATGGCATTTGGAAAATTAGTTAATGATAAAATTGTTATCGATACAAACAATGCTTTAAATTATAGAGGCAAGGAAGGTGATATTCAACAAAGAAAGGTAGATACTGCCCTCATCGATGTTATTAAAGAAGCTGGACAAGTTGCTGCAATGGAACACGGAGCTGTGCTTTTTTCTGCAAAAGTTAACGAGGTATGGAAAAACTATTTTGTTAATAGAGATGAAAAAACTCACAATATAGTTTTAAAACCTACAAATTCACAAAATAGAGATGATTTCATTTATATCAACTCTAATATAAATGAGCAAGGTTATTTTTACTACACAATTAATCAGAAGCGAGAATCTGCAAAAGAATTAATTGAAGGAGTTGGAATTGTAGAACACCAAAATCAAGATGGA…
AP025956.1_00018	pTet.4	AP025956.1_00018 Type IV secretion system protein virB2	A0A4U7BAF4	Conjugal transfer protein TraC	K03197	virB2, lvhB2; type IV secretion system protein VirB2	ATGAAAAAAAGGCTATTATCATTAATTTTAATCAGTCCTATTTTTGCATTTGGTGCTGGTGGTATTGATAAAGTTAATACCTTTATGCAAAACTTAAGCATTGCTTTGTATGCACTTGGTGGAGTTTTACTCACAATTGCACTTATGTGGTGTGCTTCCAGAATTATGTATCAAGGGCAAACTCTTAGAGAAGTTGCACCTGTTTTTATCGGTGGCGTTATTTTTGGATCAGCTTCAGCAATTGCTGGCTATATCATTACATAA
AP025956.1_00028	pTet.4	AP025956.1_00028 hypothetical protein	A0A315WU90	Uncharacterized protein			ATGGCAAGAGATAAAAGTAAAGATGATAATCTTTTTAATTGCTCCCAAGATTATGAACACGATCATGTGGTAAGACAATATCCGAAAGAATACCAGGACAAAATTCGTGATTTTTTAAAGAAAGCGTGTCAAAATAAAAAAATATATCATAGTAAGCATAAGGAAGTTTATGATCTTATCGAAAAAGAATTAGGGTACTTTACTGATTGA
AP025960.1_00034	pTet.4	AP025960.1_00034 DNA topoisomerase 3	B9KGJ1	Cla_a026	K03169	topB; DNA topoisomerase III [EC:5.6.2.1]	ATGAGATTATTTATAGCTGAAAAACCCGAACTTGGTAAAGCAATTGCAGAAGGACTAGATGGCAATTATAAAAGCGGAGAAGGATATATACAAAAAGGTGATAATATTGTTACTTGGGCTTTTGGACATATTCTAGAGCTTGCTAAACCTGAAGAATATGATGAAAAATATAAGTTATGGAAACTTGAAGACTTACCACTACCCATTAAAGAATTTAAATACTTACCCAAAAAAGAAAGTAAAAAACAATTAAAAATTATTTGCGATTTAATCCATAGCGACAAGATTACTTCTATTGTAAATTGTGGGGATGCGGATGATGAGGGTCAAATTCTTGTTGATGAAATTATTCAATACTCCAAAACTTCTAAACCTGTATTTAGGGTTTTAATTAATGAT…
Cluster_1406	pTet.4	intergenic					AATTTACCTCCTCTCAAAAAATATTTTTACATAATCATAAAATTCTTTATATTTGAAAAATATTATTTATTAATATTAATTAAAATAAATTAATATTTATTAATAnnnnnnnnnnn
Cluster_1669	pTet.4	intergenic					TTTTAATCCTTTGCTACTTCTATAATTTCAAATAGTTGTTTTATGATTTTAGAGTGTAATCTGCTTCTTTTTGCAGTCATTCTTGGCAAT
AP025956.1_00021	pTet.5	AP025956.1_00021 hypothetical protein	B9KGG8	Site-specific recombinase/resolvase			ATGAATATAGCATACATAAGAGTATCAACAAATAAACAAGAGTTAGACTCTCAAAAGTTAGAAATTATGGAGTATTGTCATAAAAATAATATCATTTTAGATGAAATCTTAGAAGTAAAAATAAGTTCTACAAAATCTCAAGAGAAAAGAAAAATCAAGGATTTAAAACAAAAACTAAAAGCAGGTGATTTATTAATAGCAACAGAACTTTCAAGACTTGGTAGAAGTATGCTAGAAATAATTAATTTGGTGCTTGAGTTTAATTCTAATAATATCAAATTCCTATTTTTAAGACAAATGGAACTTAGTAATTTTAATAATCCTGCTTCTAAATTAATCTTATCAGTTTATGCTTATTTAGCAGAAAATGAAAGAGATTTGATAAGTCAAAGAACTAAA…
PLASMID: pVir
AP025989.1_00003	pVir.1, pVir.3	AP025989.1_00003 Type IV secretion system protein VirB11	A0A7H9CJ33	P-type type IV conjugative transfer system ATPase TrbB/VirB11	K03196	virB11, lvhB11; type IV secretion system protein VirB11 [EC:7.4.2.8]	ATGAGTAATACTATTGTTTTAAATAATATTTTAAATGTTTTAAAACCTTACTTAGAAATGGAAGCAAACGAGCTTATTTTTAATAAACCTTGCGAAATCAAGGTAGATAAAGGCGATGTTTGGGAAACTATTTATGATGATAGGCTCAATTATAATTTTTTAGAAACCTTTTTAATTGAACTTGCTATCAAAAGAAATCAAAGATTTGACGAAAAACATTGTCATCTTTCTTGTGAGTTACCTTACCCCTTTTTAAGATATAGGGTGCAGGCGCAGCACAAGACAAGTCTTTTTAATTCTGAAATTTGTATTTGTATCAGAATACCTTCAAAAAGTCGTTTTGCACTTGAAAATTTTGTTTTAAGCGATAAGTGTTTAGAAAAAGGTTGGACTTATGAA…
AP025989.1_00004	pVir.1, pVir.3	AP025989.1_00004 hypothetical protein					ATGCAAGAAATTAGTAATTATGAAAAAATAAAAAAAGACATTGAAGAAGGAATTCAAAAAAGAAAAGAAGAAGATAAAAAAAATAAGAAAATAATCAATCAAATAAAAATAATTAGTTCTTTGGAAAACAAAGTTCAAAAAGAGAAAGAGAAATTAAACAAGCTTGTAAAAAATGAAGCAAAAGAGCTAGAGAATGAGTAA
AP025989.1_00006	pVir.1, pVir.3	AP025989.1_00006 hypothetical protein	A0A3D8IH10	Type IV secretion system protein VirB9	K12049	comB9; ComB9 competence protein	ATGAGAAAATATTCAAAAATAGCTTTTCTAGCTTTATTTGTAAATTTGACAGCTTTTGCTGACAACATACAAATTCAAGATGTTCCTAACCCTAATGCAAACACAGGCGAAAGCATTTTACAAACTAAGGAACAAGCTTTAAATAATTATACACAAACCAATATCAAAATAGATCCTTTAGGAAATCAAGGGCAAGGGCAAAGAATAGATAATTCAAGTTATGCTAATCCACAATATCAAGCCCAAGCTTTTGATACTTACTCTCAAAGTAATGGAGAACAGTTAAGCGAAGAGCAAATTGCTTTAATGAAAAGTGCGATTAGAAACCAAAATTTAAATGCTTTACAGCAAAGATTTTTTCAAAAAAAATATTCAGGATTTGAAAACACATTAAATCTT…
AP025989.1_00007	pVir.1, pVir.3	AP025989.1_00007 hypothetical protein	A0A7H9CIE2	P-type type IV conjugative transfer system protein TrbF/VirB8	K03203	virB8, lvhB8; type IV secretion system protein VirB8	ATGGCTTTTATTGACGATAAAAAAGATCCAAATTTTATATTTCAACTTGAGAGAAATATAAAAGCGTATATGCTATACATTATTATAGCTTTAACTACGATTGTAGTTTCTCTTGCTATTGCCATTACTTTTCTTGCCCCTTTTAAAGAAGTAAAGCCTTATTTAGTATTTTTTTCAGACGGCGAAACTAATTTTGTAAAGGTAGAACAAGCAGGAATGGATATGAGAGCCGATGAGAATTTATTAAAATCAATTCTCGCAGGCTATGTTAAAAAACGCGAAACGATAAATCGTGTCGATGATAGTGAGAGATACGAAGAGATCAGACTTCAATCTCAAAAAAATGTGTGGGAAACATTCTCAAACTTAGTAAAAGCTCCAAATTCTATTTATACAACG…
AP025989.1_00010	pVir.1, pVir.3	AP025989.1_00010 hypothetical protein	0A7M1LEB5	VirB3 family type IV secretion system protein			ATGGTAGAAACAAGTTGTTATCGTGATTTAACGCGTAAAACTAAGATCAAAGGCTTAACCAGCACTAGCTGGTTTGCCTTAATCATTTTAGGTTTTATAGCTTGGTTTTTTTTGGTTTTATACTCACTTATTGTGATCGCTTTTCTTTATTGCTTTTTCTTCATTTTAGAATTTTTTGATGAAGATATTTATCAAATAATTTTTGCAAAATTATCGATACCGCAAGACAAATATTATGCTTAA
AP025989.1_00020	pVir.1, pVir.3	AP025989.1_00020 hypothetical protein					ATGAAAATCAATAAAATAATTTGGACTTGTATTAATTGTCAGAAAATTAATGATACAAGCTTAGGAAGTTTAAAAAGTTTAGAAAAAGCAGAGCAAATATTGACTTCTTTTAATGAAGAAGTAATCTTGCTTGCAAAATGTAAAAAATGTAAGAAAAATAATGAATTGCTTATGAAATTTAAAATAATAGGATTAAGTCAGTTCCAAGATGAAAATGAAAGTAAAAGAACACTTAATATGGTTAAAATTAACAAAGAAAGAGCCAAGAATAAAAAGGAGAAAATTTTTTCCCTTTTAAGCGGATTATTTTCAGATAGTTATAAAGATGAAAAAGGAAATTTTGATATAGAAAAAATAGCTTTACACGCAAAAGTAAATATAAAAACTGCAAAAAAATAT…
AP025989.1_00024	pVir.1, pVir.3	AP025989.1_00024 hypothetical protein	A0A4U8UC02	protein-tyrosine-phosphatase			ATGAAAATCGAAGTAATTAAAAACAAGTTTTTTGATTTAGAAAGTGTTCTAAAGGGCGAGAGAAAAAATATTTATAATAAAGACGCTTACGCTTTTTTAGAATGTAAAGATGATAAAGATAATATTGCTAGATTTTTTGATTTAGGCGAGATTGCACTAAATTATAATCAAGAAAACAATCAAATTGAAGTTTATTTTCTTAAGTATGAGTTTTTTCAAGAGAGCTACGAAATTTTAAAATATCATATTGTAAATAGTATTAAGTTTGCTTTTGTGAGTGCTGAAGACACTTTTAAAAGATTATCCAACTTAAAAATTAATGTTAAAGATTTTATAAAAGAATAA
AP025989.1_00026	pVir.1, pVir.3	AP025989.1_00026 hypothetical protein	A0A7M1LIH4	DUF3991 domain-containing protein			ATGCCAAAGCCTAAAGTCTTTAATGAAGAGATACTTACTCTCCCTTTTGATATGATACTTATGCAAAATGGCTATTTTCACAAAAAGGATAAGTGCAGTCGTAATTTTATTACTATGAGTAATGATAGTGATTTAATTGTTATTACAAGACAGACTAACGGACAGTATTTATATTTTAATCCCAATGAAGAAAGCGATAGGGGTAATATTTATTCTTTTTGTAAAAATAGGGGTATTAAAATCAATGATTTGCTTAATGATAAAGTCGATAAAATAGAGTTAAAGCATAATATAGAGCCTTCTAATTCTATGAATAAGGCTACGGTTGAAGCTCTTAATAATTATAAATCTTTCACTACCATAAAGCAAAAAAATTTTTTTAATGATGATAGATTAATC…
AP025989.1_00030	pVir.1, pVir.3	AP025989.1_00030 hypothetical protein	S3XKH4	Uncharacterized protein			ATGGAAGAAACTAGAGAAGAAACTCCAAAAACTATTTTGTCAGAATGGCAAGAACAATTTCAAAATAAAGAAACAGAAATTGAAAAAACTTTAGAAAAAGAAAAAAGCAGTGAAGAATTACAAAAAGAGTTAGAAGAACTTAATAAGCTTAATTTTCAAGAAGATTTAGAAAATCAAGAAGTTTTAAAAAGTCAATTAGAAAAACAGTTAAAGTTAGAAGATTTGCCACAAGAAGCAAAACAGACTTTAGAAATTTTAGAAGAAAAAGAAAAGCTTGATAATGATATGCGTAATTTTATAGAGCTTACAACAGAGTATGAAACTCCAAATGAAAAAAGAGCTTTTATTGAAAACAATCTTAAAGAAGTTAGAGAAACTCCAGAAATTAATGAAAGTTTG…
AP025989.1_00033	pVir.1, pVir.3	AP025989.1_00033 hypothetical protein	B9KGH0	Plasmid partitioning protein	K03496	parA, soj; chromosome partitioning protein	ATGAAATTTATATCTATCTGTAATGAAAAAGGTGGCTGTGGAAAAACCACAATTCTTTCAAATTTAGCTATAGCTTTATACGAAGAGGGTAAAAAAAATTTAGTCATAGACGCTGATCCGCAAAAATCTTTAGGAACTTTTGTTTCCATTAGAAATCAAGAAGGACATTTAAAAAAATTTGATTATGTTATCAAACAAGGAGAAGCTTATTTTGATTATATTCTTGATTTAAAACAAAACAATAAAGATTATGAATTCATTCTTTCTGATACAGGCGGTAGGGACAGTAAAGAAATGAGATTTGCTTTAGCTTTAAGTGATATTGTTATCATTCCAATCATACCAAGTCAATATGATGTAAGTGTTTTTGATAGAATGATAGAAGTTGTAAAAATGGCT…
AP025989.1_00044	pVir.1, pVir.3	AP025989.1_00044 Single-stranded DNA-binding protein	A0A3D8IH60	Single-stranded DNA-binding protein	K03111	ssb; single-strand DNA-binding protein	ATGAACCAAGTTAATTTATGCGGATATTTGGGAAAAGATTTTGAGTTGAAATATACTCCAAATGGCAGTGCTTTTGCAAAGACAACCTTAGGGGTTTCAGAAAATAGAAGAAACGAAAAAGGCGAATACGAAGCTTACACAAGTTGGATACCAATTATTTTGTTTGGGCGTAAAGCAGAAGTTGCTAATCAATATATAAAAAAAGGCGATCGTTTTTTAGGCACAGGAAAAATCGTTACTTCATCTTATACAGACCAATACGGTAATATCCGTTATGGTTGGCAAGTAGTGATCTCTTCTTTTGAATTTATTGAGAAAAAAGCAGAGCAAAATCAAGATTATAAAGGCGAACCACAACCAAATCAAATTACACCACCAAAAGAAGCAGAAACTATGCAA…
AP025989.1_00048	pVir.1, pVir.3	AP025989.1_00048 hypothetical protein					ATGTTAGGAGTTTTGGCAGAATTTATCAAGTTTTTAGGATTAAACAATGAAACTAATTTTACTAAAACAAGGACGGAAGAAAAAGAAAATGAGTTAAAAGAACTGATTGAATATGAAAATGATATGCCTAAATATTACGAAGAAAGTGAAATTATAGATTTAGGAAATCAAAAAATAGAAGTTATCAAAAGTATTAAAATAAACCCTTTAGGTAAGGGTAAGGCTATAAAAACAAGTCAAATTAAAGAACAAAGAATTATTAAATTTTAA
AP025989.1_00008	pVir.1	AP025989.1_00008 hypothetical protein					ATGAAAATTTTAAAAATAAGTATTTTAACAATAACTATTATTTTTTTTAGTGCGTGTGCAACCACCAATAAAGAAATTCCTAAAAAATCGCCGTGTGCGTGCAATTATGATGTAATTAAAATTAGTTAA
AP025989.1_00023	pVir.1	AP025989.1_00023 hypothetical protein	A0A1D8GI77	Stage 0 sporulation protein A homolog			ATGCAAAAAAATATAAAAATTGATTTTAATAGTAAAATTATCGCATTAGAGATTGATTATAGCAAAGATTATGGTAATTTTTTTAAGAATATTGTTAATGAACTTTATTTAGAAAATAAGAACTATATTAAGCTTAAAGGTTACACAAGAAAAATAAATTTTCAATTTGGTGTTGATCAAGAAAAGCAAAAAAGATTTTTATTGCTTTCTTATGAGCAAATTGACAAAATAAAGAGTATTAATTTACTTATGTTATCTGAAGCTTACAGACTTATTAATTTTATTGCGGAAAAGATTTTAATTAAATAG
AP025989.1_00025	pVir.1	AP025989.1_00025 hypothetical protein	A0A5B7TTG6	Uncharacterized protein			ATGGAAGAAAGCATTGAAAAAAGAATTAATGAAATTTATCAAGAAACTTTAAAACAAAATTTTGATGAGAAATATGATATTCTTAAACAATTTGATTTTATTTCTAAGAATTGCTCTGATGAATATAAATTAAGAAAAGATATTATAAAAAAGAATTTTTTTAATTTTATGGGAGAAGTTTTGGGGAGCAGGGTGAAAAGAGGTTTTTTTATAGATTTTCTTGTGTCAATATTTTGTTTATCTTTCTCAGCTTTTGCAATAATTTTAAGTGCTGTGAGTAGGGAAGAACTTTTTCTAAACTATTGTTTAATAGCAGGATTTTTTGGGTTTATCGGCATTTGGGGATTTGATAGTAATTTGAACGCATTAAAGTATTATGCAAATCTTTATTCTAAAGAA…
AP025989.1_00031	pVir.1	AP025989.1_00031 hypothetical protein	A0AA43I9M7	Plasmid replication initiation protein			ATGACAAAAGACAAAAAAATTAGTGATAGTTTAGTGTATCACAATGATTTAAATTGTTTTACATTTAAAAATTTTAAAGCAGTTGATTATAATTTATTTTTTACGATTTGCTATTATGCAAGTCAGAACATAAAAACATCTAAAAGTATAGTTCCTATTTCTCTTTCTTTCGAGCAACTTAGAGATTTTTTACCACAAGAAAAAAATAAAAAAAGATTTTATGAAAATGTAGTAGAGTTTGCTTTGAAATTAAATAATCTAAAAACTTCAAACTTAACATTAGATAATGAAGGCTATAGAATATACTCTGTTTCATCTTTTTTCGATGAAATCACAGTTAATGAAAAGGAAGAAAAAATAGTCTTTAAAATTAAAGAGAAATGGTTGGATTTAATTGTA…
AP025989.1_00032	pVir.1	AP025989.1_00032 hypothetical protein	A0A7M1LF42	Uncharacterized protein			ATGCAATTTAAAAAAGCCAACATAGATGAAAATACTATACAAGATATAAAAGAATTTGCCAATAATGCAAGTGGAGAAACATCACTGCAAAAAAATGAAAAAAACACAACAAAAAGAAAGAAAAAAGAAGAAAATAAAAGAAATACAATTTCTTTTGAAATATATTTAGAAGATGAGTTAAAAAATAAAATTCAAGACGAAGTAACAGGAACTTTAGGAAGTCGTAGTGAGTTTTTAAAGAAAATTATTTTAGAAGAAAATCTTTATATCCAAAACGATAAAGATCTTATAGAAATATACAATATCGTTCAAAAAGAAGGAATTAGTCCTAAATCGTTTATTAGAAAAAAATTAGGATTAGATACAAATATAGAAAAATTTAATTATGATAAAAAAAAT…
AP025989.1_00045	pVir.1	AP025989.1_00045 hypothetical protein	A0A166HAH8	Uncharacterized protein			ATGAGAATTGAATTTAGAAATAAAGATAATTCTTATTATATTAATGGGGTTAAGATTGATGATGAAGCTTTGCAGTCAGAGAATTTAAATTATTATCTTACTCATAGAAAAGAGCATTTAGATTTTTTGATTTGTTTGTATGCGGATTTTTCAAAAAGTGAAGATCCGCTTTATTTAAAAGATTTGCCCCTAATCTTAAAAAATATTGTGAAACTAAGTCGCATTAATGATAAATATGTTTTTGTGTCAAATAGCTCGTCTAATTTGATTACAAAAAGTCTTAATGCCAATAAATATGAAGCTATGCTAAAAAAAATTTTAAGTGAAAATAGAATTTTTAAAGCAAAAAAACTAAAACTATTTTAA
AP025998.1_00006	pVir.1	AP025998.1_00006 hypothetical protein	A0A3D8IGE2	N-terminal domain-containing protein			ATGGCAAGAAAAAAAGATGTGAATGCAGAAATTAAAGAAGTTGCAAACGAGCAAGTTAAGGATAATTCTTATAAAGCGTGGAACGAAAGAAGTAACGAAGAGAAAAAAGCGAGTATCAATGAATATTCTAAAGCAATTATTGCTAAAGCTATCAAAGAGAAAGCGACTTTTTGGGGTAAGGATATGTCTAAAAAAGATATAGATAATTCTATGCCTTATAACGCAAGTAAGGGTATCGCTTATACAGGACAAACTTCCGCCCTTTTAAGAGCGGTAAGCGAACTTAACGGCTACGAAAAACCTAGTTTTTTGACAATGAAACAAGCTAATTTTTTAGGGGGGACACTAAAAAAACAACTTGATGAAAACGGCAAGCCTGTTTTAACTAAAAGTGGAAAA…
Cluster_1196	pVir.1	intergenic					TTAGGTTTGGTTTAnnTTTTTTATGTGCTTTTATTGCTCTnnTCCCCTAAAAATTTTTTTTAGGGGAAAATTAAGCCAAAAGTCTTAATTTTTATGAGTTTAAGCGGGGACACCCCGCAACGCCCCAAAAGTTTTAAGGAGTATAA
Cluster_1824	pVir.1	intergenic					AATTTTTTCCTTTTTAAAATATGTAGTCCTTAATTTATACGCTTTGCAATACGCATAAATGAAATGAAAATGAT
AP025989.1_00001	pVir.3	AP025989.1_00001 hypothetical protein	A0A7H9CK28	P-type type IV conjugative transfer system coupling protein TraG/VirD4			ATGAATGATAAGAAAATAACCCCTGCAAAATGGGTATTAATGTTTATAACTAGCATTATTTTAGGAATAATTCTTTATTTATTAATGGTAAAAATTATTTTCAAACCTGATTTATTAGTAACACATCAAGTTGGGCTACAAATACTTCATAATTTAGGAAACCCTGCATTAAAACTTAAAGCTTATGTAGCAGTTTTTGCTCTCATTTTGCCTTTTATAGTCTGTTTGATTTGGTTTTTTATGCCACAAATGAATTTAAAAGAAAATTACGGAAATGCAAGATTTGCTAAAGAAAAAGATTTTGAAGAAATGAATATTTGCAATGATAGGGGTTTAATTTTAGGTTGTAATATTAAAAAACGCATAATAAGACGCGATGAAATAAAATACATCAGAGCT…
AP025989.1_00002	pVir.3	AP025989.1_00002 hypothetical protein	A0A2P8QYF6	Plasmid mobilization relaxosome protein MobC			GTGGGAACAATCAGAGTTTATTTGAACGAGTATGAGCAAAGACAATTAAAAAAACTTTCAATAAAAAGAAATGAAAGTCAAAGTGCTGTTATTAGAAAGCTTATTGCTATAGAAAAATACGCAAAAACTCTTGAAATTTTAGAGAAAAATAATGAAATTAATGTGGAGTATTTATATCATATAGCCCAATGCGGAAATAACCTTAATCAGATTGCATATCATTTAAATATAGGAATTGAAAGTCCTTCGCAAACACAAAACCGTTTGCCTAAACTGATAGAAGAATTATCACAAATTTTAAGCGAGCACAAGGAACACATTAAAAATAAGGCAATTAAAACGAGTATTAACAAAAAGATAAAAAGATTAAGTCCTGATGAAAATTTTATAGGAGAAGAA…
AP025989.1_00015	pVir.3	AP025989.1_00015 hypothetical protein	V8CF82	Uncharacterized protein			ATGTTTGATTATTCTAAATATGAAAATGCTACTGAAAAACAATTAATACACGCTTTGACTTTAGCAGAAAAAAGAGCAGAGAAACTAAACTCGCAATTAAAAGAGAATAACGAACTTTTTAAATTTTTACAAAAAAAGTTAAAAAATTCTTTTAACACCAAAAAAACAAAAAAAGCAGATCAAAGAAGACCTGAATTAGATGAAGCGATTGAAGATTATAAAAATGGAAATGTAGAACATTATGCCAATGTAGAAGAAGCGTTTAAGGCTTTAAATGCAGAATAA
AP025989.1_00016	pVir.3	AP025989.1_00016 hypothetical protein					ATGGAAAAAGTTTATATTACAGAAAATGGAAGTAAAATTAAGTTAAGAGCAGAAAACTTACCTTCTGTAAATAATCTTAATAAAGATTTGTTTGTTTTTTTATCTGAACTAGAAAAAGGCGTGGATTTTAGAAGTTATGAATTTTCAAATGATGAAGATGAGTATATTGTTAATGCTTTTGAATTGTTTTCTTGCGTGTTTTGGGGTATGGATTTTAATCAAAGAGAAAAATTAGAAATTTTAAGAGATGAAAATAAAAATATATTTTTAAAATTTAAAGACAATATAAAACAGTTTGAAAAAGATAAAAAATACAAATGGGAAAAAGTATTAAAAGAATTAAAAAAATGTTCTAAAAAATAA
AP025989.1_00022	pVir.3	AP025989.1_00022 hypothetical protein					ATGAATAAAGTATTAGCAAAAAGACTAGCAAAAAAGGCTCGAGAAAAAGAGCTATTTTTGCTTTTTAAGGAATTTATGAGAGAAGTTGAAGAGTTAGAATTTTTTGTTTTTAGAAAAATAAAAAATTCTAAAGAATTTAAAGAATACATCTTAAAATTAGAAGATAAAAAATCTCCGAAACTTTTTAGTGATGAAAGTCTAAAAGTAAGACTTATTTATTAA
AP025989.1_00029	pVir.3	AP025989.1_00029 hypothetical protein	A0A3D8IGZ2	Type IV secretion system protein VirB5			ATGAAAAAAAATAAAATATTTTTTCTTTTCTTTTTTGCAAGTTCATTATTTTCAGCAGGTATTCCTGTAATCGACGCCGCCAGCATAGCACAAGCAGTTACCAGTTATCAACAGATGCTAAAACAATACGAACAAATGATTAAAGATACTACAAATTTTGAAAAGCAAATGAAAGAATTAGGGGTAGATATGTCTTCAATTAGTGAAATTTTAGGAGATACAAAATCATTAATCAATCAAACTCAAAGTTTATATGATGGTATTAAAGCTGTGCCAGATGATTTTTATGGAGAGATTGAAGATATTACTAAAGCTTGCAATTTTATGGAAAAACAAAGCACCTTTTTTCAAACTAAAATTCATAATGTAGGCACGAAATACACAGATAAAGTCAATACT…
Cluster_762	pVir.3	intergenic					TTTTACTCCTTATTTTATATAAACAAATTATAACTTTTTTATTTTAAAAAATCTTTTTAAGGTTTAAGAAAACTTAAACAAGCAAATTCCTATTTTTCCATAACTTTAAGTTTTAATTCTTTTTTGAGAAAACTTAAAAAGAATAGAAAAAATCTTTAAAAATACTATAAAATAGGCTTTCAAGCTATTTTTTAAAAAACTTGAAAATTAAACTTTTCAAACTnnnnnnn

## Sheet: Table_S3
Plasmid Subgroup		pCC42.1,pCC42.2,pCC42.4	pCC42.1,pCC42.3,pCC42.4	pCC42.1,pCC42.4,pCC42.5	pCC42.1,pCC42.4	pCC42.1,pCC42.4	pCC42.1,pCC42.4	pCC42.1,pCC42.4	pCC42.2,pCC42.3	pCC42.2,pCC42.3	pCC42.2,pCC42.5	pCC42.2	pCC42.2	pCC42.2	pCC42.2	pCC42.2	pCC42.4	pCC42.4	pCC42.4	pCC42.4	pCC42.4	pCC42.4	pCC42.4	pCC42.4	pCC42.4	pCC42.4	pCC42.4	pCC42.4	pCC42.4	pCC42.4	pCC42.4	pCC42.4	pCC42.5	pCC42.5	pCC42.5	pCC42.5	pCC42.5	pT6SS.1, pT6SS.2, pT6SS.3	pT6SS.1, pT6SS.2, pT6SS.3	pT6SS.1, pT6SS.2, pT6SS.3	pT6SS.1, pT6SS.2, pT6SS.3	pT6SS.1, pT6SS.2, pT6SS.3	pT6SS.1, pT6SS.3	pT6SS.1, pT6SS.3	pT6SS.1, pT6SS.3	pT6SS.1, pT6SS.3	pT6SS.1, pT6SS.3	pT6SS.1, pT6SS.3	pT6SS.1
	locus	AP028373.1_00020	AP028373.1_00001	AP028373.1_00013	AP028373.1_00015	AP028373.1_00022	AP028373.1_00025	AP028373.1_00040	AP028405.1_00012	AP028405.1_00018	AP028373.1_00016	AP028373.1_00010	AP028405.1_00004	AP028405.1_00041	AP028405.1_00070	AP028405.1_00074	AP028373.1_00006	AP028373.1_00008	AP028373.1_00026	AP028373.1_00027	AP028373.1_00030	AP028389.1_00040	AP028403.1_00007	AP028403.1_00009	AP028403.1_00018	AP028405.1_00019	AP028405.1_00023	CP047083.1_00022	CP047083.1_00024	CP047083.1_00025	CP047083.1_00026	CP047083.1_00040	AP028373.1_00021	NZ_CP017870.1_00002	NZ_CP017870.1_00011	NZ_CP017870.1_00014	NZ_CP017870.1_00015	AP025967.1_00039	AP025967.1_00040	AP025967.1_00061	AP025967.1_00062	AP025967.1_00065	AP025967.1_00014	AP025967.1_00019	AP025967.1_00020	AP025967.1_00030	AP025967.1_00031	AP025967.1_00032	AP025967.1_00011
pCC42.1,pCC42.2,pCC42.4	AP028373.1_00020	100	10.13	12.2	13.08	7.81	5.56	8.4	11.21	9.76	16.67	4.1	9.16	11.54	8	5.56	9.48	9.43	9.21	9.52	14.29	4.17	9	6.9	11.02	9.01	11.11	7.69	11.57	12.4	10.53	15	10.66	12.12	11.4	7.79	10.29	11.32	13.43	6.49	9.45	18	9.38	13.58	9.52	7.69	10.29	10.78	10.74
pCC42.1,pCC42.3,pCC42.4	AP028373.1_00001	10.13	100	8.33	5.49	15.22	9.2	14.94	9.59	11.11	8.54	10.13	13.79	12.5	10.39	9.2	12.99	8.22	7.41	8.96	11.39	4.71	9.09	14.29	7.06	15.29	4.55	13.33	12.35	7.06	6.06	6	8.43	8	15.29	11.86	5.56	5.56	12	16	10.34	15.49	10.84	5.26	12.5	8	9.09	16.46	7.06
pCC42.1,pCC42.4,pCC42.5	AP028373.1_00013	12.2	8.33	100	8.7	7.32	13.04	4.35	5.41	91.3	7.32	17.07	4.35	16.67	12.9	13.04	10.81	2.7	4.76	16.13	14.29	10.87	9.68	9.09	10.87	17.39	13.04	10.87	12.2	13.04	15.62	7.14	16.28	7.5	6.52	16.22	16.67	3.03	9.38	10.81	13.04	17.14	12.2	16.22	8	18.18	11.11	4.76	17.39
pCC42.1,pCC42.4	AP028373.1_00015	13.08	5.49	8.7	100	5.41	9.09	8.26	15.38	8.7	9.91	10.92	8.26	4.62	9.27	9.33	12.11	10.64	13.39	15.38	7.76	9.8	7.95	7.81	13.58	7.81	13.51	6.77	9.65	9.15	11.11	8.97	8.84	6.84	10	8.6	11.34	10.29	8	9.76	6.13	9.66	11.2	15.93	6.76	13.64	8.51	9.92	9.05
pCC42.1,pCC42.4	AP028373.1_00022	7.81	15.22	7.32	5.41	100	9.46	13.89	11.32	7.32	5.88	17.46	12.5	10	7.02	10.81	11.94	11.32	9.23	10.53	12.28	14.49	8.77	5.66	9.23	10	6.67	9.38	8.45	10.81	8.16	5.56	11.27	7.02	13.51	10.45	5.77	4.44	10.26	16.13	8.57	10.17	8.57	15.38	11.76	15.15	19.23	19.64	8.57
pCC42.1,pCC42.4	AP028373.1_00025	5.56	9.2	13.04	9.09	9.46	100	10.6	13.61	10.87	12.71	17.92	9.54	4.55	12.5	92.06	11.11	11.03	12.5	18.69	13.91	9.78	12.5	15.62	9.06	10.99	14.86	11.85	12.24	10.71	9.88	16.67	11.71	14.53	9.45	8.51	10.31	10.67	21.05	18.46	10.25	13.14	8.95	14.41	6.67	6.82	15	12.78	10.61
pCC42.1,pCC42.4	AP028373.1_00040	8.4	14.94	4.35	8.26	13.89	10.6	100	13.01	4.35	11.34	8.84	91.72	5.97	8.5	10.78	8.93	13.89	18.33	15.89	14.75	10.05	9.15	12.5	8.42	11.34	12.33	7.46	14.22	11.04	13.58	11.54	8.18	7.5	8.27	8.42	10.31	9.33	14.47	14.62	10.92	11.49	12.12	14.29	10.67	13.64	12	11.28	11.62
pCC42.2,pCC42.3	AP028405.1_00012	11.21	9.59	5.41	15.38	11.32	13.61	13.01	100	5.41	9.16	15.32	13.7	6	11	14.29	17.19	79.31	12.35	20	13.83	14.69	12	18	14.29	8.18	5.45	10.58	11.85	6.57	4.92	13.33	7.38	7.61	13.45	6.76	10.77	7.69	19.7	16.67	4.9	10.99	10.69	13.64	9.09	13.95	18.06	11.5	9.16
pCC42.2,pCC42.3	AP028405.1_00018	9.76	11.11	91.3	8.7	7.32	10.87	4.35	5.41	100	9.76	17.07	4.35	22.22	9.68	10.87	13.51	2.7	4.76	16.13	11.43	15.22	6.45	6.06	8.7	15.22	17.39	13.04	9.76	13.04	15.62	7.14	13.95	5	6.52	18.92	16.67	6.06	6.25	8.11	10.87	17.14	12.2	16.22	4	18.18	7.41	4.76	13.04
pCC42.2,pCC42.5	AP028373.1_00016	16.67	8.54	7.32	9.91	5.88	12.71	11.34	9.16	9.76	100	7.14	11.34	9.38	9.3	12.71	11.54	6.92	11.65	15	11.93	13.27	6.98	9.84	11.63	12.67	87.67	12.7	12.64	10.29	15	16.67	8.38	10.19	12.37	7.95	11.11	11.11	16.18	10.62	7.66	11.2	10.77	17.58	15.15	13.64	14.13	12.93	15.15
pCC42.2	AP028373.1_00010	4.1	10.13	17.07	10.92	17.46	17.92	8.84	15.32	17.07	7.14	100	8.29	3.77	9.82	17.92	11.04	13.11	5.95	6.74	7.34	5.85	8.04	8.06	10.67	15.44	8	10.28	9.68	9.58	5.19	15.62	12.42	15.09	13.7	6.58	4	6.25	11.59	13.19	9.55	12.84	9.36	6.82	8.2	4.76	14.29	12.28	11.41
pCC42.2	AP028405.1_00004	9.16	13.79	4.35	8.26	12.5	9.54	91.72	13.7	4.35	11.34	8.29	100	7.46	7.84	10.07	10.71	12.5	16.67	15.89	14.75	9.51	7.84	10.94	8.06	11.34	12.33	7.46	12.93	10.74	11.11	12.82	8.18	8.33	8.27	9.47	9.28	9.33	14.47	15.38	10.04	10.14	11.36	15.18	12	11.36	11	10.53	11.2
pCC42.2	AP028405.1_00041	11.54	12.5	16.67	4.62	10	4.55	5.97	6	22.22	9.38	3.77	7.46	100	10	4.55	6.25	6	8.7	11.67	5.77	9.52	10	0	11.11	1.89	0	10.71	12.5	12.12	10.71	14.71	10.94	5.45	10.61	82.09	11.11	14.29	12.12	10.87	7.46	11.86	3.28	7.27	9.62	22.73	3.51	7.84	8.62
pCC42.2	AP028405.1_00070	8	10.39	12.9	9.27	7.02	12.5	8.5	11	9.68	9.3	9.82	7.84	10	100	13.16	11.68	10	18.67	11.49	13.46	13.1	87.1	19.3	15.83	9.52	5.45	9.78	8.45	11.69	17.65	9.84	12.4	17.58	8.03	13.04	7.79	10	12.96	14.46	9.93	18.45	10.94	11.84	17.19	11.11	17.11	11.49	12.31
pCC42.2	AP028405.1_00074	5.56	9.2	13.04	9.33	10.81	92.06	10.78	14.29	10.87	12.71	17.92	10.07	4.55	13.16	100	10.67	10.34	12.5	17.76	13.04	9.5	13.16	15.62	9.84	12.04	16.22	11.11	11.81	10.71	9.88	16.67	11.26	14.53	11.02	8.51	11.34	12	21.05	18.46	10.25	13.87	9.73	14.41	6.67	9.09	15	13.53	10.61
pCC42.4	AP028373.1_00006	9.48	12.99	10.81	12.11	11.94	11.11	8.93	17.19	13.51	11.54	11.04	10.71	6.25	11.68	10.67	100	14.06	12	13.86	7.84	13.43	10.95	20.69	10	10.22	8.11	11.71	9.63	9.81	13.58	9.72	13.37	13.73	7.22	10	6.98	6.56	19.72	11.3	10.86	10.4	12	15.84	13.51	13.64	15.85	7.89	10.8
pCC42.4	AP028373.1_00008	9.43	8.22	2.7	10.64	11.32	11.03	13.89	79.31	2.7	6.92	13.11	12.5	6	10	10.34	14.06	100	9.88	15	11.7	14.18	13	14	12.1	6.48	3.64	9.71	9.02	5.15	3.28	11.67	7.5	7.78	12.61	6.76	9.23	12.31	10.61	13.33	4.96	9.89	10.08	11.36	5.45	6.98	16.67	15.32	7.69
pCC42.4	AP028373.1_00026	9.21	7.41	4.76	13.39	9.23	12.5	18.33	12.35	4.76	11.65	5.95	16.67	8.7	18.67	12.5	12	9.88	100	20.25	18.67	10.62	20	17.54	9.28	13.25	11.63	5.75	13.89	15.97	16.13	10.17	11.11	6.58	12.15	15.49	4.08	5.36	12	14.14	10.53	11.11	16.16	20.83	8.77	12.82	6.35	9.64	10.2
pCC42.4	AP028373.1_00027	9.52	8.96	16.13	15.38	10.53	18.69	15.89	20	16.13	15	6.74	15.89	11.67	11.49	17.76	13.86	15	20.25	100	13.98	11.88	11.49	15.79	10.47	10.59	16.67	10.59	15.31	17.31	20	20.41	12.24	9.09	11.22	10.53	14.29	2.38	15.22	13.92	8.49	13.68	9.68	17.07	9.72	8.82	14.63	12.5	8.79
pCC42.4	AP028373.1_00030	14.29	11.39	14.29	7.76	12.28	13.91	14.75	13.83	11.43	11.93	7.34	14.75	5.77	13.46	13.04	7.84	11.7	18.67	13.98	100	15.6	13.46	14.75	13	13.04	17.24	17.86	11.61	13.91	15.69	16.36	7.55	5.56	7	7.14	7.46	8.33	14.29	14.71	6.72	19.19	10.81	12.82	12.9	12.12	10.67	17.65	7.84
pCC42.4	AP028389.1_00040	4.17	4.71	10.87	9.8	14.49	9.78	10.05	14.69	15.22	13.27	5.85	9.51	9.52	13.1	9.5	13.43	14.18	10.62	11.88	15.6	100	11.03	20.97	9.57	11.29	16.22	6.35	9.62	9.49	12.35	11.69	9.8	6.09	9.82	12.5	5.56	10.14	12.16	12.93	9.41	15.75	9.01	16.33	12.86	6.82	13.64	11.45	11.01
pCC42.4	AP028403.1_00007	9	9.09	9.68	7.95	8.77	12.5	9.15	12	6.45	6.98	8.04	7.84	10	87.1	13.16	10.95	13	20	11.49	13.46	11.03	100	19.3	16.67	7.62	5.45	9.78	8.45	13.64	15.69	8.2	10.08	16.48	7.3	11.59	9.09	10	12.96	15.66	9.93	20.39	8.59	11.84	15.62	8.33	18.42	11.49	12.31
pCC42.4	AP028403.1_00009	6.9	14.29	9.09	7.81	5.66	15.62	12.5	18	6.06	9.84	8.06	10.94	0	19.3	15.62	20.69	14	17.54	15.79	14.75	20.97	19.3	100	16.95	10.91	10.53	10.71	13.56	14.06	12.24	13.33	20.34	10.34	9.84	6.25	10.87	4.65	17.95	21.43	6.25	11.86	17.46	15.79	16.33	12.12	14.81	6.38	8.47
pCC42.4	AP028403.1_00018	11.02	7.06	10.87	13.58	9.23	9.06	8.42	14.29	8.7	11.63	10.67	8.06	11.11	15.83	9.84	10	12.1	9.28	10.47	13	9.57	16.67	16.95	100	7.1	11.76	10.24	8.09	10.58	13.92	11.54	11.63	12.61	14.36	14.1	10.39	7.81	13.33	16.33	9.21	14.66	12.5	12.36	12.9	21.43	12.66	9.76	10.89
pCC42.4	AP028405.1_00019	9.01	15.29	17.39	7.81	10	10.99	11.34	8.18	15.22	12.67	15.44	11.34	1.89	9.52	12.04	10.22	6.48	13.25	10.59	13.04	11.29	7.62	10.91	7.1	100	12.5	6.67	6.25	9.82	6.06	9.68	9.15	5.71	8.33	5.56	14.93	1.92	14.08	10	9.74	13.4	8.82	15.38	14.29	10.26	14.1	11.01	8.44
pCC42.4	AP028405.1_00023	11.11	4.55	13.04	13.51	6.67	14.86	12.33	5.45	17.39	87.67	8	12.33	0	5.45	16.22	8.11	3.64	11.63	16.67	17.24	16.22	5.45	10.53	11.76	12.5	100	9.09	11.43	10.81	16.67	16.67	10.17	6.45	16.22	7.69	2.56	9.68	5.26	17.78	10.81	11.9	6.9	14.29	18.18	5.88	13.33	9.3	19.12
pCC42.4	CP047083.1_00022	7.69	13.33	10.87	6.77	9.38	11.85	7.46	10.58	13.04	12.7	10.28	7.46	10.71	9.78	11.11	11.71	9.71	5.75	10.59	17.86	6.35	9.78	10.71	10.24	6.67	9.09	100	11.67	15.15	14.55	8.2	9.65	5.71	5.74	10.39	10.45	7.27	14.06	15.91	14.29	10.42	10.94	12.99	6.35	7.14	7.79	13	8.94
pCC42.4	CP047083.1_00024	11.57	12.35	12.2	9.65	8.45	12.24	14.22	11.85	9.76	12.64	9.68	12.93	12.5	8.45	11.81	9.63	9.02	13.89	15.31	11.61	9.62	8.45	13.56	8.09	6.25	11.43	11.67	100	15.45	10.26	14.71	11.41	5.61	9.73	14.13	4.94	5.97	13.24	10.91	7.94	12.82	13.74	16.33	14.29	9.09	4.71	10.08	12.15
pCC42.4	CP047083.1_00025	12.4	7.06	13.04	9.15	10.81	10.71	11.04	6.57	13.04	10.29	9.58	10.74	12.12	11.69	10.71	9.81	5.15	15.97	17.31	13.91	9.49	13.64	14.06	10.58	9.82	10.81	15.15	15.45	100	18.52	15.79	10	10.43	10.62	13.83	11.24	7.35	17.33	15.2	6.99	15.15	15.96	14.56	13.33	11.36	8.42	6.3	8.92
pCC42.4	CP047083.1_00026	10.53	6.06	15.62	11.11	8.16	9.88	13.58	4.92	15.62	15	5.19	11.11	10.71	17.65	9.88	13.58	3.28	16.13	20	15.69	12.35	15.69	12.24	13.92	6.06	16.67	14.55	10.26	18.52	100	16	18.18	9.62	9.88	16.33	9.62	8.7	14.63	7.81	12.35	12.5	10.39	19.67	16.67	12.12	19.15	12.5	11.25
pCC42.4	CP047083.1_00040	15	6	7.14	8.97	5.56	16.67	11.54	13.33	7.14	16.67	15.62	12.82	14.71	9.84	16.67	9.72	11.67	10.17	20.41	16.36	11.69	8.2	13.33	11.54	9.68	16.67	8.2	14.71	15.79	16	100	10.96	8.77	11.69	16.67	14.55	6.67	13.21	14.04	15.38	10.53	10.77	16.07	11.9	16.67	4.65	4.62	10.39
pCC42.5	AP028373.1_00021	10.66	8.43	16.28	8.84	11.27	11.71	8.18	7.38	13.95	8.38	12.42	8.18	10.94	12.4	11.26	13.37	7.5	11.11	12.24	7.55	9.8	10.08	20.34	11.63	9.15	10.17	9.65	11.41	10	18.18	10.96	100	7.08	13.04	11.24	16.22	7.69	19.44	8.65	7.51	10.43	11.93	6.32	11.11	10.26	5.06	10.83	11.05
pCC42.5	NZ_CP017870.1_00002	12.12	8	7.5	6.84	7.02	14.53	7.5	7.61	5	10.19	15.09	8.33	5.45	17.58	14.53	13.73	7.78	6.58	9.09	5.56	6.09	16.48	10.34	12.61	5.71	6.45	5.71	5.61	10.43	9.62	8.77	7.08	100	8.33	8.57	6.25	8.16	11.86	11.54	9.4	11.11	8.11	8.11	10.94	5.56	10.96	12.12	8.11
pCC42.5	NZ_CP017870.1_00011	11.4	15.29	6.52	10	13.51	9.45	8.27	13.45	6.52	12.37	13.7	8.27	10.61	8.03	11.02	7.22	12.61	12.15	11.22	7	9.82	7.3	9.84	14.36	8.33	16.22	5.74	9.73	10.62	9.88	11.69	13.04	8.33	100	10.75	10.99	4.76	10.96	11.11	7.63	10.57	10.29	11.76	5.48	9.09	9.88	15.52	13.2
pCC42.5	NZ_CP017870.1_00014	7.79	11.86	16.22	8.6	10.45	8.51	8.42	6.76	18.92	7.95	6.58	9.47	82.09	13.04	8.51	10	6.76	15.49	10.53	7.14	12.5	11.59	6.25	14.1	5.56	7.69	10.39	14.13	13.83	16.33	16.67	11.24	8.57	10.75	100	6.25	11.9	15.22	10.45	7.61	13.33	10.47	9.88	9.68	17.14	5.48	6.76	11.9
pCC42.5	NZ_CP017870.1_00015	10.29	5.56	16.67	11.34	5.77	10.31	10.31	10.77	16.67	11.11	4	9.28	11.11	7.79	11.34	6.98	9.23	4.08	14.29	7.46	5.56	9.09	10.87	10.39	14.93	2.56	10.45	4.94	11.24	9.62	14.55	16.22	6.25	10.99	6.25	100	5.13	12.82	8.33	4.12	14.46	6.41	7.04	6.52	7.41	5.08	6.78	9.41
pT6SS.1, pT6SS.2, pT6SS.3	AP025967.1_00039	11.32	5.56	3.03	10.29	4.44	10.67	9.33	7.69	6.06	11.11	6.25	9.33	14.29	10	12	6.56	12.31	5.36	2.38	8.33	10.14	10	4.65	7.81	1.92	9.68	7.27	5.97	7.35	8.7	6.67	7.69	8.16	4.76	11.9	5.13	100	2.38	3.57	10	15.22	14.06	3.28	14.29	7.14	9.3	5.66	9.23
pT6SS.1, pT6SS.2, pT6SS.3	AP025967.1_00040	13.43	12	9.38	8	10.26	21.05	14.47	19.7	6.25	16.18	11.59	14.47	12.12	12.96	21.05	19.72	10.61	12	15.22	14.29	12.16	12.96	17.95	13.33	14.08	5.26	14.06	13.24	17.33	14.63	13.21	19.44	11.86	10.96	15.22	12.82	2.38	100	11.54	13.51	15.69	15.94	17.31	12.82	19.05	19.05	14.08	9.59
pT6SS.1, pT6SS.2, pT6SS.3	AP025967.1_00061	6.49	16	10.81	9.76	16.13	18.46	14.62	16.67	8.11	10.62	13.19	15.38	10.87	14.46	18.46	11.3	13.33	14.14	13.92	14.71	12.93	15.66	21.43	16.33	10	17.78	15.91	10.91	15.2	7.81	14.04	8.65	11.54	11.11	10.45	8.33	3.57	11.54	100	14.06	18.99	9.09	18.06	18.33	11.9	13.33	11.76	7.92
pT6SS.1, pT6SS.2, pT6SS.3	AP025967.1_00062	9.45	10.34	13.04	6.13	8.57	10.25	10.92	4.9	10.87	7.66	9.55	10.04	7.46	9.93	10.25	10.86	4.96	10.53	8.49	6.72	9.41	9.93	6.25	9.21	9.74	10.81	14.29	7.94	6.99	12.35	15.38	7.51	9.4	7.63	7.61	4.12	10	13.51	14.06	100	10.2	14.18	15.24	12.16	9.09	11.22	13.28	10.31
pT6SS.1, pT6SS.2, pT6SS.3	AP025967.1_00065	18	15.49	17.14	9.66	10.17	13.14	11.49	10.99	17.14	11.2	12.84	10.14	11.86	18.45	13.87	10.4	9.89	11.11	13.68	19.19	15.75	20.39	11.86	14.66	13.4	11.9	10.42	12.82	15.15	12.5	10.53	10.43	11.11	10.57	13.33	14.46	15.22	15.69	18.99	10.2	100	7.63	11.49	7.69	5.71	11.54	13.19	11.21
pT6SS.1, pT6SS.3	AP025967.1_00014	9.38	10.84	12.2	11.2	8.57	8.95	12.12	10.69	12.2	10.77	9.36	11.36	3.28	10.94	9.73	12	10.08	16.16	9.68	10.81	9.01	8.59	17.46	12.5	8.82	6.9	10.94	13.74	15.96	10.39	10.77	11.93	8.11	10.29	10.47	6.41	14.06	15.94	9.09	14.18	7.63	100	15.96	13.04	16.67	7.95	9.32	9.04
pT6SS.1, pT6SS.3	AP025967.1_00019	13.58	5.26	16.22	15.93	15.38	14.41	14.29	13.64	16.22	17.58	6.82	15.18	7.27	11.84	14.41	15.84	11.36	20.83	17.07	12.82	16.33	11.84	15.79	12.36	15.38	14.29	12.99	16.33	14.56	19.67	16.07	6.32	8.11	11.76	9.88	7.04	3.28	17.31	18.06	15.24	11.49	15.96	100	11.76	17.07	9.21	17.5	13.83
pT6SS.1, pT6SS.3	AP025967.1_00020	9.52	12.5	8	6.76	11.76	6.67	10.67	9.09	4	15.15	8.2	12	9.62	17.19	6.67	13.51	5.45	8.77	9.72	12.9	12.86	15.62	16.33	12.9	14.29	18.18	6.35	14.29	13.33	16.67	11.9	11.11	10.94	5.48	9.68	6.52	14.29	12.82	18.33	12.16	7.69	13.04	11.76	100	14.81	11.11	7.02	11.76
pT6SS.1, pT6SS.3	AP025967.1_00030	7.69	8	18.18	13.64	15.15	6.82	13.64	13.95	18.18	13.64	4.76	11.36	22.73	11.11	9.09	13.64	6.98	12.82	8.82	12.12	6.82	8.33	12.12	21.43	10.26	5.88	7.14	9.09	11.36	12.12	16.67	10.26	5.56	9.09	17.14	7.41	7.14	19.05	11.9	9.09	5.71	16.67	17.07	14.81	100	8.57	7.5	11.9
pT6SS.1, pT6SS.3	AP025967.1_00031	10.29	9.09	11.11	8.51	19.23	15	12	18.06	7.41	14.13	14.29	11	3.51	17.11	15	15.85	16.67	6.35	14.63	10.67	13.64	18.42	14.81	12.66	14.1	13.33	7.79	4.71	8.42	19.15	4.65	5.06	10.96	9.88	5.48	5.08	9.3	19.05	13.33	11.22	11.54	7.95	9.21	11.11	8.57	100	18.18	12.66
pT6SS.1, pT6SS.3	AP025967.1_00032	10.78	16.46	4.76	9.92	19.64	12.78	11.28	11.5	4.76	12.93	12.28	10.53	7.84	11.49	13.53	7.89	15.32	9.64	12.5	17.65	11.45	11.49	6.38	9.76	11.01	9.3	13	10.08	6.3	12.5	4.62	10.83	12.12	15.52	6.76	6.78	5.66	14.08	11.76	13.28	13.19	9.32	17.5	7.02	7.5	18.18	100	8.26
pT6SS.1	AP025967.1_00011	10.74	7.06	17.39	9.05	8.57	10.61	11.62	9.16	13.04	15.15	11.41	11.2	8.62	12.31	10.61	10.8	7.69	10.2	8.79	7.84	11.01	12.31	8.47	10.89	8.44	19.12	8.94	12.15	8.92	11.25	10.39	11.05	8.11	13.2	11.9	9.41	9.23	9.59	7.92	10.31	11.21	9.04	13.83	11.76	11.9	12.66	8.26	100
pT6SS.1	AP025967.1_00016	10.64	12.5	8	13.16	12.5	14.29	10.26	14.63	12	21.05	16.67	10.26	3.7	11.48	15.58	13.85	9.76	18.6	16.67	14.89	14.06	13.11	10.2	22.41	18.6	10.53	8.89	8.93	10	7.14	16.67	10.91	15.56	18.42	5.56	18.52	10.53	10.81	9.3	14.67	16.67	16.07	12	8.33	9.38	12.82	10.81	15.15
pT6SS.1	AP025967.1_00017	11.11	7.41	19.51	14.29	11.48	13.98	10.75	16.25	19.51	8.7	11.49	10.75	13.51	7.81	15.05	12.94	11.25	7.59	11.76	13.43	17.58	7.81	5.45	9.2	11.9	6.45	7.14	9.78	16.3	13.33	10	7.87	10.39	15.12	17.54	10.42	1.79	8.16	6.02	9.89	10.39	10.87	12.12	5.88	7.69	11.11	15	9.89
pT6SS.1	AP025967.1_00023	8.16	10.61	10.81	7.14	15.87	12.21	13.95	16.13	8.11	10	12.88	13.95	12.7	9.57	12.21	14.97	13.93	11.96	17.39	16.67	10.56	8.51	12.73	13.04	5.56	14.55	13.79	10.74	13.21	13.16	12.28	12.32	4.9	9.22	17.24	10.77	5	15.25	19.09	11.38	6.06	15.13	10.99	16.42	6.82	10.34	15.74	12.68
pT6SS.1	AP025967.1_00024	11.29	16.47	10.87	5.7	12.16	12.14	9.6	8.96	10.87	8.78	9.43	9.91	10.45	12.68	11.5	9.13	8.33	9.91	8.82	12.73	8.73	12.68	9.84	12.09	7.56	10.81	11.63	12.62	15.73	14.81	7.79	9.95	9.4	10.87	14.89	9.09	9.09	11.84	10.48	9.39	14.06	12.67	7.84	12.16	15.91	9.89	8.94	12.14
pT6SS.1	AP025967.1_00025	10.1	8.57	7.32	10.16	11.27	15.5	16.92	13.46	4.88	13.33	11.01	15.38	3.77	9.62	15.5	8.33	12.5	20.65	17.98	11.7	12.2	9.62	10	9.91	12.75	11.32	14	12.1	18.9	11.48	14.75	11.97	4.44	7.44	11.39	7.94	14.75	15.25	10.31	12.7	15.56	18.18	12.22	5.71	20.93	8.33	6.45	13.56
pT6SS.1	AP025967.1_00026	7.5	13.89	11.54	9.43	16.22	7.55	14.55	22.5	11.54	15.22	9.09	12.73	10.34	14.63	7.55	15.22	20	7.69	15.22	11.36	14.81	12.2	20.93	18	16	12.5	17.02	4.26	11.32	17.14	18.42	7.84	6.12	5.77	10.81	10.71	8.57	13.64	18.18	14.55	16.28	17.39	23.26	18.92	15.15	11.9	8.7	8
pT6SS.1	AP025967.1_00027	13.04	11.39	14.63	12.6	14.49	11.02	14.29	10.78	17.07	9.17	10.34	15.08	12.5	12	10.24	9.17	8.82	8.97	12.36	10.42	9.76	11	13.56	6.78	7.08	10.53	8.57	7.5	9.45	10.34	11.11	13.01	9.71	13.82	13.75	15.71	10.71	14.71	17.86	10.48	13.13	8.94	7.06	4.41	16.67	16.22	13.21	10
pT6SS.1	AP025967.1_00034	8.7	12.7	8.57	13.71	10.77	13.93	9.92	11.9	8.57	9.01	9.28	6.61	11.29	8.54	13.93	9.62	7.14	13.85	13.25	8.54	16.07	8.54	18.64	10.53	8.42	19.35	11.11	16.19	15.93	11.32	16.33	11.65	7.53	11.01	9.88	4.35	13.04	13.73	11.59	15.13	13.33	12.5	12.22	8.7	20	9.88	14.12	10
pT6SS.1	AP025967.1_00037	2.7	4.76	13.64	19.15	15.62	8.51	12.77	11.11	13.64	8.89	13.04	12.77	11.76	3.33	8.51	14.89	4.44	8.89	21.21	8.82	8.89	3.33	11.76	22.22	5.26	10	5.56	15.56	20	15.56	22.58	11.9	6.25	10.64	9.38	0	10.53	8.33	15.91	17.02	14.71	21.28	13.04	0	16.13	6.67	12.2	13.04
pT6SS.1	AP025967.1_00043	14.63	12.94	13.04	6.94	8.7	10.18	8.05	14.39	15.22	9.57	12.2	8.05	8.47	10.22	10.53	11.6	13.08	11.88	10.42	14.68	16.49	10.95	13.33	10	8.48	10.14	7.5	8.6	9.57	6.17	9.09	12.71	10.43	12.57	5.95	7.69	3.17	13.51	16.22	11.72	12.4	8.72	10.42	13.04	2.38	15.38	10.08	7.55
pT6SS.1	AP025967.1_00048	9.52	12.96	16.67	11.39	8.7	15.19	8.97	10.94	16.67	18.06	11.76	8.97	8.47	15.38	13.92	12.82	12.5	8.89	13.24	15.25	15.58	13.85	12.5	10.14	16.42	20	17.39	10.81	10.26	18.92	11.36	11.69	11.59	7.79	10.77	11.54	9.68	21.95	10.53	12.82	8.7	12.68	17.46	10	12	12.9	23.08	7.14
pT6SS.1	AP025967.1_00052	12.1	7.89	17.07	10.4	6.76	9.93	9.49	12.41	14.63	9.68	14.56	9.85	9.09	10.64	9.22	10.99	11.85	9.09	7.92	11.54	11.59	11.35	7.94	10.84	11.03	9.59	12.1	12.92	10.28	8.64	10.29	13.66	6.31	12.31	9.57	11.49	9.09	20.63	13.49	8.61	12.4	13.9	8.91	13.51	6.82	5.49	12.4	14.21
pT6SS.1	AP025967.1_00054	16.22	11.9	2.22	12.98	15.38	17.87	13.68	21.26	4.44	14.95	13.91	12.77	13.79	13.99	17	12.71	17.32	19.81	16.67	15.38	9.67	13.29	19.35	10.24	15.58	17.19	10.17	10	15.2	18.75	13.33	13.77	8.49	15.31	13.92	6.74	7.81	25.68	15.38	12.73	18.8	15.43	15.38	11.94	11.9	21.05	10.74	11.88
pT6SS.1	AP025967.1_00055	9.89	6.45	7.5	10.62	11.48	14.81	13.27	8.99	5	14.29	16.84	13.27	6.9	8.33	14.81	11.46	5.68	12.7	16.88	14.47	10.38	8.33	14.04	11.46	6.32	20	9.78	11.88	15.09	12.96	20	12.5	9.2	11.58	8.86	10.45	4	12.28	15.94	8.04	16.84	10.78	9.64	6.56	19.51	10.67	10.11	16.13
pT6SS.1	AP025967.1_00059	4.35	9.76	13.04	11.62	8.96	11.07	10.33	8.73	15.22	13.37	9.33	10.33	15.79	9.09	10.73	11.86	6.45	17.92	9.89	8.16	12.59	9.85	10	10.33	8.05	9.23	12.9	11.64	13.22	13.75	5.26	9.24	6.31	12.38	16.46	6.25	6.45	9.46	14.29	9.67	10.53	11.28	12.36	7.25	9.52	11.76	6.3	12.56
pT6SS.1	AP025967.1_00060	10.77	5.88	6.52	10.29	9.46	11.97	11.98	11.64	6.52	13	7.87	13.37	4.62	11.76	11.97	12.61	9.72	14.41	13.08	14.66	7.26	11.11	14.06	11.42	10.16	17.57	12.69	10.17	13.81	16.05	8.97	8.29	6.84	11.46	7.53	7.22	15.07	18.42	9.52	9.02	10.71	10.89	13.68	10.67	6.82	7.29	9.02	9.62
pT6SS.1	AP025967.1_00063	13.76	10.98	8.7	8.75	16.95	13.21	10.56	5.83	10.87	8	13.67	9.32	12.96	6.48	11.95	11.19	10.08	11.24	10	11.22	12.34	7.41	10.34	12.5	11.45	7.55	12.07	10.27	14.65	13.33	10.14	13.99	12.96	12.24	12.16	8.57	6.67	13.89	16.33	11.88	17	6.8	12.94	6.67	6.98	6.85	7.02	9.46
pT6SS.1	AP025967.1_00064	9.02	9.2	13.04	9.14	8.11	10.18	9.86	11.19	13.04	10.1	14.84	9.58	6.35	10.67	10.44	11.06	13.43	6.03	14.29	12.84	10.96	9.33	9.68	12.32	14.46	11.11	8.59	10.31	12.75	11.25	5.19	5.8	9.35	10.33	6.59	6.82	6.94	16.22	12	11.46	13.39	8.3	10.28	8.22	9.52	9.2	11.2	8.56
pT6SS.1	AP025967.1_00143	6.25	7.84	0	10.71	12.5	15.56	4.44	15.79	0	13.58	10.53	4.44	5.26	10.94	14.44	7.59	15.79	10.34	10.91	8.06	13.79	12.5	7.14	11.27	5.97	21.05	8.62	12.05	11.49	6.25	16.13	8.64	5.88	13.33	6.38	3.03	9.09	12.77	12.5	11.76	10.53	13.41	8.77	2.44	13.33	10	11.76	14.29
pT6SS.1	AP025967.1_00144	10.2	12.31	7.41	12.61	4.17	8.94	9.68	10.2	7.41	6.03	13.51	8.87	7.41	10	8.94	10	11.46	9.33	16.22	10.13	5.83	10	6.98	6.48	7.92	14.81	16.3	15.04	18.33	12.5	9.8	4.31	10.34	5.66	11.76	9.62	10.42	11.59	11.11	6.5	8.14	9.92	13.04	3.77	9.52	8.2	10.1	12.26
pT6SS.2, pT6SS.3	AP025967.1_00066	6.98	13.25	14.63	8.31	13.51	13.07	11.5	8.39	14.63	11.79	9.58	11.5	9.09	13.82	12.61	11.74	9.22	11.11	15.53	13.04	5.84	13.82	11.29	11.67	8.57	13.51	11.63	10.82	12.7	12.5	9.59	9.9	13.16	9.8	12.9	12.77	10.45	13.04	12.1	12.57	9.86	13.44	14.68	6.67	11.36	11.83	9.38	11.35
pT6SS.3	AP025967.1_00051	7.09	13.58	17.07	12.39	13.7	12.89	12.08	12.69	17.07	11.89	14.57	11.25	7.69	13.87	13.33	9.71	12.88	12.12	10	10.43	9.95	14.6	13.33	12.12	12.5	13.04	9.09	9.78	8.96	11.59	10.96	8.89	10.71	13.37	8.7	10.11	12.5	7.25	12.84	9.87	9.29	12.04	12.15	7.25	6.82	12.2	14.29	15.7
pT6SS.3	AP025967.1_00081	14.04	10.98	4.65	9.66	12.07	12.57	9.44	14.29	4.65	9.7	11.02	8.89	3.77	6.38	12.57	15	12.62	7.14	14.29	6.12	7.88	7.45	16	11.19	10.96	6.06	10.58	10.77	11.41	9.09	15.25	13.7	11.76	11.43	6.67	20.63	10.71	8.45	12.2	9.71	12.37	8.18	6.25	8.33	12.82	10.45	8.85	7.91
pT6SS.3	AP025978.1_00007	11.11	9.52	0	11.11	14.55	20.83	15.28	11.11	2.44	8.7	11.48	18.06	9.68	9.26	20.83	17.65	3.7	16.07	17.78	16.33	13.04	11.11	10.64	10	11.54	10.53	7.41	21.88	15.94	7.27	18.97	6.06	4.17	11.11	13.73	10.17	8.16	16.22	12.5	11.11	18.03	14.29	28.81	7.89	6.25	9.76	7.55	15.28
pT6SS.3	AP025978.1_00108	7.32	5	8.33	8.79	17.95	11.96	9.78	14.47	8.33	7.78	12.5	8.7	4.35	11.43	11.96	14.63	18.42	9.43	12.33	12.33	12.5	7.14	13.64	7.23	8.43	13.33	7.5	4.65	13.04	19.44	15.62	14.77	4.76	7.41	7.55	6.12	8.11	10	16.39	7.69	8.99	7.95	12.07	4.35	3.12	12.07	8.97	12.35
pT6SS.3	AP028333.1_00073	3.19	13.43	16.22	11.4	7.02	10.34	11.21	11.46	16.22	9.43	6.12	11.21	6	9.78	9.48	9.71	6.38	11.54	12.2	8.86	7.89	7.61	11.76	11.32	7.21	5	9.8	10.71	9.73	16	17.02	10.78	7.69	8.57	4.35	9.52	7.55	15.38	15.12	17.39	5.62	11.82	18.92	11.67	17.95	5.63	17.98	8.65
pT6SS.3	AP028333.1_00086	8.66	11.9	8.7	10.86	14.49	13.17	9.92	9.29	10.87	11.79	11.7	10.44	12.28	9.86	13.47	10.73	10.14	13	16.33	14.68	7.59	9.15	16.39	15.18	13.66	16.22	11.45	10.89	14.77	12.35	15.38	7.25	11.3	7.98	15.29	4.55	15.38	13.51	13.33	11.18	14.29	9.87	16	10.14	20.45	9.09	17.32	12.68
pT6SS.3	AP028339.1_00014	7.2	8.64	9.76	8.31	5.41	12.46	9.42	8.03	14.63	12.31	10.56	9.42	11.48	9.86	12.79	10.58	8.15	12.75	13.27	8.57	9.84	9.15	11.29	5.77	11.59	11.11	11.11	8.13	8.43	12.5	9.72	12.18	8.11	7.05	11.24	8.79	8.96	15.49	9.6	8.77	8.46	9.21	8.41	6.85	11.9	11.36	7.32	8.33
pT6SS.3	AP028339.1_00016	8.66	3.7	7.32	9.76	5.41	10.39	8.96	10	9.76	10.89	9.36	9.54	9.09	7.59	10.68	12.32	9.42	10.58	17	9.17	10.43	8.28	16.13	5.99	9.55	10.81	15.5	7.76	9.59	11.25	11.11	10.34	9.09	4.66	7.45	8.7	8.96	15.71	10.94	10.77	7.97	8.2	9.09	9.33	11.36	9.47	5.65	9.33
pT6SS.3	AP028339.1_00018	9.82	10.71	10.87	7.45	12.12	9.68	8.56	11.11	8.7	14.63	11.85	8.56	14.55	13.91	10.75	8.44	8.55	6.38	4.44	15.46	7.91	12.17	8.93	6.1	9.03	14.75	11.4	8.86	11.83	9.09	12.33	7.89	11.82	6.82	10	6.76	6.67	8.33	14.14	8.65	12.61	9.32	5.68	12.5	4.65	8.11	9.32	10.37
pT6SS.3	AP028339.1_00085	9.92	8.79	8.7	12.86	14.86	7.35	9	11.56	8.7	9.32	12.15	9.64	14.93	9.03	7.85	10.82	8.28	11.67	9.43	7.44	8.95	9.03	14.06	9.06	8.21	9.46	11.68	8.03	9.8	11.11	12.82	10.96	6.84	10.11	13.68	15.31	8	13.16	10.08	9.68	11.49	9.74	10.92	8	9.09	11.11	9.77	10.98
pT6SS.3	AP028339.1_00089	11.63	15.71	8.57	11.83	14.81	12.9	21.51	13.92	8.57	10.87	15.91	20.43	5.77	18.52	12.9	9.41	13.92	14.29	16.67	13.1	14.13	18.52	22.81	5.62	16.09	11.11	18.52	9.3	17.98	11.76	22.64	10.34	8.86	15.22	11.94	8.2	6.82	15.52	26.67	11.83	16.05	11.83	16.9	12.07	6.06	17.39	7.59	9.09
pT6SS.3	AP028339.1_00090	7.84	14.63	10	15.79	16.28	15.58	19.48	22.73	10	18.75	9.68	19.48	8.7	16.33	14.29	18.03	16.67	8.77	15.22	13.04	17.11	12.24	22.86	15.62	9.26	20.69	9.26	13.85	14.93	14.63	15.56	13.79	19.15	11.86	18.6	14.29	10	23.68	14.29	8.45	15.22	10	14	6.67	13.89	10.81	7.69	19.44
pT6SS.3	CP044174.1_00018	2.7	4.76	13.64	17.02	15.62	10.64	12.77	11.11	13.64	8.89	19.57	12.77	11.76	3.33	10.64	17.02	4.44	8.89	18.18	11.76	8.89	3.33	14.71	15.56	5.26	10	8.33	15.56	22.22	17.78	16.13	14.29	6.25	12.77	9.38	9.09	10.53	8.33	15.91	14.89	14.71	23.4	10.87	0	12.9	6.67	12.2	13.04
pTet.1, pTet.2, pTet.3, pTet.4	AP025952.1_00007	8.79	8.96	16.22	11.43	12.28	12.38	10.38	13.83	13.51	12.24	8.08	8.49	2.13	11.76	12.38	11.58	9.57	15.79	15.38	11.9	4.9	12.94	15.09	15.62	6.98	9.3	10	9.71	17.92	12.96	10.87	8.25	3.7	6.19	7.04	9.68	4.84	12.5	17.81	10.68	13.95	12.75	14.46	16.36	20.51	11.11	9.52	8
pTet.1, pTet.2, pTet.3, pTet.4	AP025952.1_00013	14.81	15.62	15.22	8.89	16.67	12.09	10.99	10.67	13.04	17.65	19.51	9.89	8.82	10.81	12.09	12.5	9.33	7.69	12.12	7.79	14.44	12.16	21.43	12.64	12.94	10.71	6.49	18.82	10.99	7.55	11.67	13.64	8.22	23.26	8.93	4.17	7.84	12.73	12.5	10	14.29	11.76	23.81	8.16	15.38	13.46	18.42	11.63
pTet.1, pTet.2, pTet.3, pTet.4	AP025952.1_00041	11.54	10.71	20.83	12.5	9.76	17.44	20.45	13.7	20.83	5.88	12.05	19.32	6.25	9.09	18.6	9.76	10.96	9.26	16.92	6.06	15.29	10.61	8.11	4.94	12.5	23.53	6.02	7.95	10.23	14.29	25	4.71	7.69	16.87	7.41	13.04	21.95	7.69	9.68	10.23	5.26	13.79	8.93	8.33	5.71	9.8	10.67	12.64
pTet.1, pTet.2, pTet.3, pTet.4	AP025952.1_00059	11.11	9.52	0	11.11	14.55	20.83	15.28	11.11	2.44	8.7	11.48	18.06	9.68	9.26	20.83	17.65	3.7	16.07	17.78	16.33	13.04	11.11	10.64	10	11.54	10.53	7.41	21.88	15.94	7.27	18.97	6.06	4.17	11.11	13.73	10.17	8.16	16.22	12.5	11.11	18.03	14.29	28.81	7.89	6.25	9.76	7.55	15.28
pTet.1, pTet.2, pTet.3	AP025952.1_00029	12.24	17.24	13.64	5.56	16.22	18.64	14.04	13.21	13.64	1.85	7.41	14.04	13.64	11.9	18.64	16.98	16.98	12.73	4.55	10.64	7.41	11.9	23.68	7.55	13.33	5.56	12.5	7.55	16.07	4.26	11.43	11.32	16.67	15.09	18.92	11.43	12.82	15.79	22.22	10.91	13.64	20	14.89	6.67	6.06	14.71	6.25	9.62
pTet.1, pTet.2, pTet.4	AP025952.1_00012	10	11.94	7.32	13.43	11.59	8.03	9.29	6.25	9.76	7.76	11.5	10.71	7.02	4.55	8.03	8.53	5.21	12.09	7.45	13.48	10.74	4.55	12.9	10.91	12.75	13.64	3.12	9.48	8.66	12.31	9.09	8.33	6.52	7.14	13.41	2.74	5	10.53	10.53	6.62	11.32	9.02	12.63	14.29	5	10	6.32	12.07
pTet.1, pTet.2, pTet.4	AP025952.1_00019	15.38	7.06	23.91	10.62	12.16	8.36	11.57	17.04	21.74	7.01	9.7	11.29	8.96	13.89	8.93	9.18	12.78	9.73	13.08	12.61	9.62	14.58	15.62	10.82	6.82	9.23	8.8	10.45	7.39	12.35	13.51	11.54	7.96	9.79	8.42	9.28	5.97	21.13	12.71	8.36	13.61	10.65	11.97	16.22	12.2	11.36	11.67	13.13
pTet.1, pTet.2, pTet.4	AP025952.1_00020	12.7	8.99	10.87	9.46	12.16	11.6	9.9	11.76	10.87	11.94	8.18	9.9	7.81	9.7	10.97	13.83	10.37	7.14	13.4	13.46	10.77	8.96	12.9	7.91	12.74	8.45	12.21	12.44	10	11.25	6.58	12.5	5.26	8.29	9.89	10.13	0	18.92	7.44	11.61	10	10.19	8.08	8.11	7.14	14.77	10.61	11.54
pTet.1, pTet.2, pTet.4	AP025952.1_00050	22.73	12.31	10.26	9.44	12	14.61	12.02	24.73	7.69	15.27	11.4	13.11	6.67	15	14.04	15.04	19.78	13.33	20.55	16.67	13.33	17	15.56	14	13.53	13.64	7.84	10.87	15.15	21.67	13.56	7.14	10.31	12.58	11.48	8.33	7.69	17.46	16.46	8	19	11.28	19.4	12	10	20.34	9.9	14.09
pTet.1, pTet.2	AP025952.1_00051	11.76	4.62	16.67	12.09	6.98	15.05	10.11	16.67	16.67	11.25	9.72	11.24	11.63	5.19	16.13	14.63	19.23	14.04	15.87	16.18	12.5	5.19	25	12.79	9.64	5.88	16.44	9.2	11.83	20	16	10	14.93	11.24	7.14	10.64	5.26	10.42	15.62	15.73	9.52	10.59	10.34	17.02	9.68	5.88	11.43	8.24
pTet.2, pTet.4	AP025952.1_00006	9.64	16.67	7.32	12.61	12.12	12.4	12.2	11.76	7.32	11.5	9.8	13.01	14.63	15.58	12.4	9.26	11.76	14.47	6.45	8.45	11.02	15.58	14.75	10.28	9.26	14.71	12.64	12.73	14.66	11.27	5	10.78	12.68	13.76	14.29	13.46	12.96	10.53	11.25	5.79	10.96	12.93	13.43	17.86	10.26	10.17	13.51	10.09
pTet.2, pTet.4	AP025952.1_00010	16.67	10.71	8.7	13.11	13.11	10.93	10.81	9.65	8.7	10.26	10.16	10.27	3.64	13.91	10.38	11.41	10.53	13.19	11.9	13.98	11.05	14.78	9.26	13.64	11.59	9.52	7.69	10.74	8.14	13.7	12.33	13.48	9.18	10.9	9.33	9.21	15	11.11	13.4	9.29	11.43	13.79	12.94	13.11	7.14	21.05	12.04	15.69
pTet.2, pTet.4	AP025956.1_00004	16.5	5.33	4.35	13.57	14.06	14.6	9.29	11.22	6.52	9.52	7.55	10	12.73	10.19	16.79	10.57	10.2	15.12	10.71	12.64	11.03	9.26	10.91	10.48	9.65	9.8	14.41	8.2	16.91	10.17	11.59	11.97	6.86	11.85	15.58	5.19	7.14	23.08	12.09	7.19	7.41	10.48	14.29	11.29	23.81	5.71	12	14.84
pTet.2, pTet.4	AP025956.1_00008	8.53	9.41	4.35	11.96	12.16	8.18	11.19	10.07	6.52	10.7	5.56	10.14	8.06	10.42	8.55	10.68	7.3	12.75	14.29	11.97	11.44	11.81	20.31	17.3	10.43	7.04	8.06	12.63	11.93	16.46	14.1	8.33	6.9	12.39	12.22	8.51	7.04	19.74	12.07	10.74	13.57	12	15.52	6.76	20.45	15.48	9.45	9.5
pTet.2, pTet.4	AP025956.1_00010	12.2	5.56	8	9.09	9.09	12.73	7.27	7.14	8	5.56	14.58	7.27	6.25	4.35	12.73	14	7.14	10.87	6.67	9.09	10.91	4.35	18.18	14.29	2.22	7.69	12.5	10.91	10.91	15.15	5.41	7.55	8.16	9.26	11.9	9.68	20	5.13	8.16	9.26	4.35	14.81	7.14	5.41	15.15	11.63	11.63	9.43
pTet.2	AP025952.1_00039	8.82	10.87	9.76	11.9	13.04	12.64	17.28	14.75	9.76	13.51	10.29	18.52	2.63	9.38	12.64	13.51	11.48	10.29	14.52	17.74	17.33	10.94	12.07	12.5	13.43	9.68	11.59	12.05	14.29	18.87	12.96	8.86	6.25	11.25	9.52	10.2	5.56	18.37	17.14	12.99	11.11	14.29	16.44	15.79	19.05	14.04	14.29	14.47
pTet.2	AP025954.1_00050	9.72	13.46	0	15.38	11.43	10.87	12.9	8.11	0	11.36	18.29	10.75	9.8	12.68	9.78	8.24	6.94	11.76	7.35	12.31	13.19	15.49	15.79	17.44	14.67	10.53	7.69	10.23	15.73	13.16	10.53	5.56	6.17	10.98	13.21	13.04	10	8.7	13.79	10.87	13.41	7.14	12.5	5.88	10.34	8.77	8	6.98
pTet.2	AP025956.1_00009	11.48	8.24	8.7	8.1	13.89	8.92	11.16	8.46	6.52	11.45	7.97	11.16	7.46	11.45	9.86	14.94	7.03	6.86	8.91	14.02	11.83	8.4	12.9	13.07	8.15	6.9	9.32	9.5	8.54	10.29	14.86	7.65	5.41	9.88	8.6	15.05	3.28	16.9	9.26	10.45	10.29	10.06	9.82	9.59	17.07	11.9	10.83	14.63
pTet.2	AP025956.1_00030	8.8	12.94	10.87	11.23	15.28	11.23	10.22	10	10.87	10.55	16.77	9.95	7.46	8.78	12.27	9.81	11.59	8.93	14.85	11.21	11.6	8.11	9.68	9.01	11.89	9.46	9.09	11.11	12.88	12.5	15.38	7.88	9.48	10.59	9.57	11.7	5.88	16.22	13.93	9.44	10.87	10.74	6.54	17.57	6.82	12.22	16.03	10.13
pTet.3	AP025952.1_00015	8.13	10.59	10.87	11.64	8.57	7.99	9.76	11.11	10.87	10.68	10.91	9.45	11.11	20.13	8.63	11.56	7.52	12.38	7.92	5.56	9.03	17.45	11.29	6.9	7.49	8.7	7.09	10.31	9.23	20	14.1	9.31	9.48	7.87	14.61	13.68	6.06	16.22	7.63	8.01	9.63	10.09	11.21	5.41	15.91	11.96	7.26	10.26
pTet.3	AP025952.1_00017	10.66	9.41	6.52	10.05	13.89	10.38	11.68	10.08	6.52	11.45	10.22	11.68	8.96	10.69	11.32	13.79	8.59	5.88	10.89	12.15	11.35	8.4	11.29	13.82	8.21	8.62	9.32	10.67	8.54	8.82	14.86	6.51	6.36	8.72	9.68	15.05	3.28	12.68	11.11	10.5	10.29	10.76	9.82	9.59	19.51	11.9	12.61	12.2
pTet.3	AP025964.1_00020	8.75	3.45	12.5	11.76	8.82	11.9	15.29	7.69	12.5	12.5	5.95	15.29	18.18	8.2	13.1	16.67	7.89	11.9	18.87	4.92	8.24	8.2	7.41	10.71	9.52	7.69	20.29	13.75	16.05	13.51	15	15	2.99	13.33	15.69	13.73	3.03	10.42	6.25	14.12	9.38	13.1	12.24	9.38	14.81	8.89	12.2	11.69
pTet.3	AP025971.1_00011	12.28	8.7	6.06	6.67	8	14.75	11.48	21.43	6.06	8.2	10.53	11.48	10.34	11.76	14.75	17.24	19.64	10.17	13.21	15.69	15	11.76	18.42	6.78	10.71	11.54	8.47	13.56	11.86	7.69	10.64	5.36	6	12.07	8	9.76	7.32	25.71	12.28	8.33	15.09	10.17	12	11.11	9.09	7.14	17.86	12.07
pTet.3	AP025971.1_00021	13.59	15.38	21.95	11.36	5.26	12.57	12.99	10.68	21.95	10.53	14.29	12.99	8.93	10.28	12.57	7.81	8.74	10.34	12.79	12.22	11.83	9.35	18.52	10.34	9.22	13.73	13.76	10	10.97	13.33	13.7	16.15	10.1	12.68	8.11	11.43	10.2	9.59	17.2	9.09	16.5	8.96	11.54	7.94	9.52	9.46	10.48	10.81
pTet.4, pTet.5	AP025952.1_00026	10.53	12	5.41	8.63	16.42	14.63	12.87	13.97	5.41	12.74	12.68	12.87	7.02	9.45	14.63	7.19	11.19	10.99	12.77	17.35	10.23	8.66	16.95	9.72	10.4	15.62	7.21	10.91	10.38	10.67	9.86	11.84	12.38	13.95	8.33	7.87	8.2	14.93	17.76	13.47	12.61	13.66	10.28	13.43	11.36	10.13	17.65	9.09
pTet.4	AP025956.1_00018	21.82	10.34	11.11	12.79	11.63	6.02	7.23	10.53	11.11	8.33	6.78	6.02	8.7	16.07	6.02	10.53	5.45	8.51	13.51	2.78	8.54	17.86	5.71	9.72	10.94	5.26	13.79	9.86	11.11	16.33	6.25	9.68	7.84	6.67	7.14	17.24	3.33	12.5	5.17	6.02	17.54	8.82	18.6	3.23	13.04	3.03	5.77	8.45
pTet.4	AP025956.1_00028	9.68	12.5	6.25	10.29	8.57	13.04	11.59	19.3	6.25	11.94	10.94	11.59	12.2	14.29	13.04	13.43	21.05	21.74	11.48	16.07	9.23	14.29	12.5	6.35	13.11	21.43	1.54	9.23	13.04	17.86	16.13	8.82	7.69	16.13	14.58	2.7	7.69	17.95	9.62	2.94	13.24	13.64	6.38	13.16	11.54	22.92	11.29	7.69
pTet.4	AP025960.1_00034	9.3	11.24	8.7	8.41	9.46	11.29	11.27	15.65	4.35	12.17	8.99	11.44	7.46	20.13	11.66	10.36	11.72	9.17	14.02	11.57	10.43	21.43	17.19	9.39	11.86	13.51	8.96	10.7	14.37	11.11	11.54	10.41	13.68	11.07	8.42	13.4	12	23.68	12.7	8.37	8.78	12.11	14.66	13.33	18.18	13.13	12.03	9.84
pTet.5	AP025956.1_00021	12.93	7.14	6.52	14.93	11.43	13.78	13	15.93	4.35	13.25	14.86	13.5	15.25	9.09	14.8	12.57	14.16	15.46	17.53	9.52	13.37	9.92	10	8.82	10.34	17.46	13.04	8.02	7.77	16.25	20.78	7.34	13.33	9.89	14.29	10.39	15.62	14.86	13.73	7.92	11.21	9.83	16.13	15.49	14.29	12.35	7.83	9.52
pVir.1, pVir.3	AP025989.1_00003	8.57	3.37	10.87	8.89	7.58	9.76	7.02	13.56	10.87	12.35	10.48	7.37	6.56	6.84	9.76	13.07	12.71	12	12.5	13.83	13.81	7.69	12.73	10.36	12.93	11.48	9.24	8.29	8.89	5.8	12.68	6.83	4.21	13.09	8.14	9.72	1.56	11.59	11.76	6.67	4.08	12.37	16.48	9.09	6.82	9.09	10.71	10.47
pVir.1, pVir.3	AP025989.1_00004	15.69	15.38	12.9	20	17.39	23.08	13.85	11.29	12.9	13.85	20.69	12.31	6.45	19.67	21.54	16.92	11.29	10.53	9.62	13.21	15.15	19.67	21.57	21.88	13.79	12.9	10.34	9.38	16.92	8.51	21.28	16.07	17.86	20	6.52	13.16	13.33	17.07	16.92	18.46	9.62	10.77	20.75	15.56	11.11	10.2	15.38	22.22
pVir.1, pVir.3	AP025989.1_00006	10.4	9.2	13.04	12.57	8.11	15.36	11.31	11.03	10.87	9.57	8.12	11.01	6.45	7.64	15.06	8.63	11.19	8.85	18.27	11.71	8.77	8.33	14.06	11.21	11.38	11.59	9.77	10.33	11.81	18.52	7.79	14.08	11.3	11.11	7.78	10.34	13.85	12.16	9.4	10.42	12.8	11.3	15.69	9.59	4.76	12.22	12.88	7.66
pVir.1, pVir.3	AP025989.1_00007	13.45	7.23	4.35	10.05	17.65	6.82	11.42	11.57	4.35	9.66	6	10.96	3.64	8.96	6.82	11.7	12.5	8.6	9.68	7.62	12.92	8.96	15.87	10.67	4.49	12.12	3.33	7.18	8.61	6.17	5.13	8	8.77	7.65	5	8.14	14.75	10.96	14.85	8.96	7.32	6.08	15.62	8.96	14.29	13.16	14.05	9.04
pVir.1, pVir.3	AP025989.1_00010	15.49	0	11.54	11.84	11.11	12.5	13.75	9.09	7.69	16.22	9.46	12.5	8.33	13.16	11.25	9.72	9.09	15.25	15.79	16	6.67	10.53	12.5	14.29	2.94	13.64	12.5	13.51	12.82	13.04	18.18	10.53	10.17	11.27	12.2	16.67	4.65	10.81	12.28	11.39	6.56	8.97	14.29	7.5	11.11	8.7	14.04	15.49
pVir.1, pVir.3	AP025989.1_00020	7.34	13.16	0	10.64	10.34	15.11	12.95	13.89	3.23	12.1	14.29	12.95	12.96	13.89	14.39	11.38	9.43	14.08	22.73	15	7.3	13.89	15.52	12.82	9.26	10.53	13.98	11.81	17.91	12.96	18.97	7.69	16.5	17.24	14.86	4.69	19.15	20.63	11.39	8.09	17.17	10.08	19.51	13.85	22.22	15.19	14.29	9.4
pVir.1, pVir.3	AP025989.1_00024	8.6	10.96	8.57	12.39	9.52	10.62	9.82	18.18	8.57	12.5	15.15	10.71	5.08	9.38	10.62	11.54	13.64	18.46	17.24	8.51	11.01	9.38	11.67	6.19	8.25	13.33	10.84	11.43	12.84	11.32	10.71	12.38	6.98	12.5	9.09	11.59	13.04	10.17	14.29	6.31	16.3	9.43	16.87	9.72	3.03	6.25	10.71	11.88
pVir.1, pVir.3	AP025989.1_00026	10.24	11.11	12.2	9.92	9.46	10.77	10.73	15.71	14.63	8.33	11.05	11.26	10	10.74	10.77	10.95	11.59	11.43	22.77	19.47	10.36	8.05	8.33	10.64	12.36	8.11	7.81	10.28	8.99	13.75	15.07	9	5.45	11.45	11.49	10.99	7.25	17.39	11.86	8.31	8.82	10.13	11.11	5.56	9.09	6.9	14.06	9.22
pVir.1, pVir.3	AP025989.1_00030	12.82	14.12	13.04	10	10.61	12.3	9.63	9.92	15.22	10.99	10.91	9.63	11.11	12.3	12.62	12.43	6.98	10.78	15.96	13.33	10.78	12.3	16.13	15.27	12.43	8.77	17.97	12.99	11.3	19.74	10.29	12.92	11.4	14.07	13.1	12.68	8.06	10.81	15.25	11.99	12.61	12.07	11.11	13.04	11.36	11.11	19.38	10.81
pVir.1, pVir.3	AP025989.1_00033	5.41	9.76	7.14	9.13	15.49	10.81	9.26	9.32	9.52	8.33	10.27	9.72	20	10.85	11.71	11.9	9.32	13.4	13.27	6.67	11.79	10.85	13.79	7.84	8.7	6.78	11.21	11.36	11.11	14.47	12.5	39.9	7.84	13.51	20	10.39	7.69	14.49	11.76	6.76	8.85	12	10.2	1.37	10	9.88	15.45	10.37
pVir.1, pVir.3	AP025989.1_00044	9.09	8.45	9.76	10.96	7.14	15.44	9.87	9.43	9.76	8.8	7.94	9.87	5	9.78	15.44	12.59	8.65	13.19	14.29	15.05	6.72	9.78	12.9	10.57	11.21	9.3	6.54	5.47	11.03	7.69	12.73	12.78	5.71	7.75	12.94	6.49	5	16.95	8.42	6.76	8.85	8.89	11.22	6.94	7.69	5.95	7.48	14.17
pVir.1, pVir.3	AP025989.1_00048	12.7	10.34	7.69	10.11	13.89	10.11	15.73	12.28	7.69	8	14.86	17.98	5.56	10.53	11.24	11.69	10.53	10	13.46	19.64	13.48	12.28	12.12	18.6	11.76	0	11.48	12.16	13.41	10	10.64	10.13	14.29	11.25	4.65	5.41	25.93	17.31	13.73	4.49	15.87	11.39	11.9	13.51	18.52	15.38	13.24	4.76
pVir.1	AP025989.1_00008	12.12	9.38	19.05	16.67	8.11	23.81	14.29	23.68	19.05	15	13.16	14.29	10.71	5.56	23.81	17.5	23.68	10.81	22.22	20	11.9	5.56	17.14	15	8.57	25	13.16	16.67	19.05	14.29	13.89	10	7.89	17.5	13.16	15.38	9.38	13.89	12.5	15	8.11	7.5	17.95	10.34	6.67	11.43	20	7.69
pVir.1	AP025989.1_00023	11.59	14.89	11.76	10.64	10	17.53	10.1	14.29	11.76	19.35	11.63	10.1	12.5	22.39	17.53	6.67	10.39	17.44	14.47	16.44	11.96	19.4	19.64	15.29	13.24	22.86	12.99	13.48	18.09	22.03	20	13.64	8.57	19.1	13.33	4.17	12.28	12.5	13.95	9.28	13.7	11.36	17.14	15.69	16.67	13.79	8.33	15.29
pVir.1	AP025989.1_00025	9.57	9.33	6.82	10.07	13.33	10	14.29	11.49	6.82	11.01	10.38	13.57	10.71	18.42	10	7.14	8.24	11.11	15.29	10.98	4.51	17.11	8.33	8.33	8.13	9.38	13.73	12.62	14.41	20	12.5	10.53	8.08	13.76	9.46	16.42	6.82	14.81	10.96	13.77	16	6.84	17.81	8.62	16.13	9.09	13.27	10.28
pVir.1	AP025989.1_00031	10.32	10.59	13.04	11.2	9.46	13.85	10	17.07	13.04	12.9	14.29	10.37	9.84	10.24	12.69	8.24	15.7	9.8	13.86	9.26	9.73	11.81	16.13	14.22	10	16.67	11.2	12.63	13.68	17.28	12.99	8.08	11.3	12.82	10.23	11.25	8.06	10.67	19.63	7.26	11.38	13.53	10.53	12.5	11.9	10	10.66	13.43
pVir.1	AP025989.1_00032	15.79	15.28	9.3	7.8	12.28	10.63	11.96	12.61	11.63	12.34	9.52	11.96	2.04	10.28	10.63	13.01	11.01	6.74	13.75	10	9.66	10.28	17.31	12.57	9.79	11.86	9.01	9.43	7.81	15.07	17.46	12.18	11.65	6.75	11.27	8.33	1.61	21.54	11.58	10.47	11.32	17.57	10	10.71	19.05	10	8.62	9.47
pVir.1	AP025989.1_00045	9	10.77	7.32	13.22	4.35	11.67	14.17	11.46	7.32	14.91	13.76	14.17	5.77	13.64	11.67	12.17	10.42	15.07	16.88	15.48	11.86	10.23	15.87	11.11	17.35	13.33	8.7	13.64	16.67	15	13.85	7.14	6.98	16.07	7.89	9.38	5.17	16.42	16.25	9.92	15.56	17.8	20.73	10.14	20.93	11.11	10.99	10.28
pVir.1	AP025998.1_00006	7.81	5.88	13.04	8.36	8.11	11.51	5.67	9.92	13.04	10.06	12.5	5.32	4.62	11.38	12.23	9.71	8.53	5.66	12.75	12.73	12.9	9.76	11.29	10.61	15.56	11.11	9.68	7.29	6.09	14.47	15.15	8.21	8.04	8.96	5.38	10.81	10	17.81	14.16	12.6	12.61	10.05	9.62	8	14.63	12.5	11.67	8.85
pVir.3	AP025989.1_00001	13.08	14.12	10.87	7.82	11.11	7.86	9.77	9.52	13.04	9.68	13.41	9.58	6.06	14.94	7.66	9.17	8.28	16.24	12.62	11.21	8.47	15.58	14.29	12.31	10.99	8.11	11.94	11.26	12.58	14.81	8.97	11.42	13.68	8.47	8.51	13.68	5.48	14.86	12.4	10.29	14.38	7.14	10.81	6.67	13.64	12.37	11.28	11.39
pVir.3	AP025989.1_00002	13.46	6.49	10.81	13.33	10.17	11.11	8.89	15.38	8.11	13.95	5.98	8.89	10.2	9	11.11	9.24	11.54	19.48	16.05	13.04	11.48	9	9.43	11.38	5.31	15.56	9.9	13.82	7.63	5.26	8.62	11.67	7.53	10.17	5.56	9.68	13.11	10.77	12.94	10.37	12.77	10.45	11.11	13.79	11.9	8.86	12.5	8.7
pVir.3	AP025989.1_00015	10.96	9.43	5.41	15.96	10	12.77	10.64	7.5	8.11	11.96	10.87	10.64	2.04	10.53	12.77	11.7	8.75	8.22	10.96	21.43	10.75	10.53	12.28	17.05	16.67	12.24	5.26	9.89	14.89	16.13	10.53	9.89	13.51	13.83	8.45	11.67	10.71	3.64	7.79	14.89	14.08	11.96	13.25	11.11	7.14	11.59	17.95	11.11
pVir.3	AP025989.1_00016	12.63	11.59	10	11.97	18.18	17.95	10.83	20.21	6.67	10.81	11.76	12.5	13.46	12.36	17.95	10.48	19.57	12.16	16.09	17.98	12.15	11.24	21.15	13.21	15.15	6.67	10.2	15.18	15.65	10	11.11	10	12.37	16.16	12.86	7.69	8.7	10.34	13.75	9.32	16.48	11.4	15.07	15.38	8.33	21.33	13.68	11.43
pVir.3	AP025989.1_00022	10	16.67	5.41	13.89	10.77	19.44	12.33	11.76	5.41	13.04	6.45	12.33	2.86	15.79	19.44	10.94	7.84	9.38	14.29	12.07	14.49	14.04	10	20.63	10.91	9.68	5.17	12.12	12.86	12.5	13.73	10.77	11.11	11.59	9.84	9.8	15.22	17.14	15.52	16.9	14.04	16.42	17.74	11.11	15.15	9.43	18.52	16.18
pVir.3	AP025989.1_00029	6.09	6.02	6.52	7.69	11.76	14.04	8.6	10.92	4.35	9.09	13.46	8.92	10.34	12.71	13.36	9.43	10.26	16.83	11.11	6.12	8.78	11.86	10.17	12.82	6.29	8.77	9.09	10.98	13.36	9.21	14.49	13.29	7.89	13.3	13.41	8.82	8.33	9.59	13.46	8.4	10.68	10.15	10.11	5.88	16.67	9.21	12.6	15.54
	loci pairs with >= 90% identity
	loci pairs with >= 80% identity
	loci pairs with >= 70% identity
[truncated: 88 more columns]

## Sheet: Table_S4
group/subgroup	jejuni	coli	sp.	armoricus	concisus	corcagiensis	fetus	helveticus	hominis	hyointestinalis	lari	novaezeelandiae	peloridis	upsaliensis	vicugnae	vulpis	total
pCC42.1	10	2	0	0	0	0	0	0	0	0	0	0	0	0	0	0	12
pCC42.2	2	20	0	0	0	0	0	0	0	0	0	0	0	0	0	0	22
pCC42.3	0	15	0	0	0	0	0	0	0	0	0	0	0	0	0	0	15
pCC42.4	11	0	0	0	0	0	0	0	0	0	0	0	0	0	0	0	11
pCC42.5	1	5	0	1	0	0	0	0	0	0	0	0	0	0	0	0	7
pT6SS.1	15	1	0	0	0	0	0	0	0	0	0	0	0	0	0	0	16
pT6SS.2	2	11	1	0	0	0	0	0	0	0	0	0	0	0	0	0	14
pT6SS.3	7	15	0	0	0	0	0	0	0	0	0	0	0	0	0	0	22
pTet.1	32	3	1	0	0	0	0	0	0	0	0	0	0	0	0	0	36
pTet.2	54	7	0	0	0	0	0	0	0	0	0	0	0	0	0	0	61
pTet.3	25	24	0	0	0	0	0	0	0	0	0	0	0	0	0	0	49
pTet.4	12	1	0	0	0	0	0	0	0	0	0	0	0	0	0	0	13
pTet.5	3	2	0	0	0	0	0	0	0	0	0	1	0	0	0	0	6
pVir.1	16	2	0	0	0	0	0	0	0	0	0	0	0	0	0	0	18
pVir.2	0	0	0	0	0	0	0	0	0	0	0	1	0	0	0	0	1
pVir.3	5	7	0	0	0	0	0	0	0	0	0	0	0	0	0	0	12
18	0	0	0	0	0	0	15	0	0	0	0	0	0	0	2	0	17
5	8	5	0	0	0	0	0	0	0	0	0	0	0	0	0	0	13
10	1	7	0	0	0	0	0	0	0	0	0	0	0	0	0	0	8
12	3	3	1	0	0	0	0	0	0	0	0	0	0	0	0	0	7
9	7	0	0	0	0	0	0	0	0	0	0	0	0	0	0	0	7
22	0	0	0	0	0	0	0	4	0	0	0	0	0	1	0	0	5
26	2	3	0	0	0	0	0	0	0	0	0	0	0	0	0	0	5
6	0	0	0	1	0	0	0	0	0	0	2	0	2	0	0	0	5
21	2	2	0	0	0	0	0	0	0	0	0	0	0	0	0	0	4
11	0	3	0	0	0	0	0	0	0	0	0	0	0	0	0	0	3
16	0	0	0	0	0	0	3	0	0	0	0	0	0	0	0	0	3
17	0	0	0	0	0	0	2	0	0	1	0	0	0	0	0	0	3
24	0	3	0	0	0	0	0	0	0	0	0	0	0	0	0	0	3
27	0	0	0	0	3	0	0	0	0	0	0	0	0	0	0	0	3
29	0	3	0	0	0	0	0	0	0	0	0	0	0	0	0	0	3
8	1	2	0	0	0	0	0	0	0	0	0	0	0	0	0	0	3
13	0	0	0	0	0	0	0	0	2	0	0	0	0	0	0	0	2
14	0	0	0	0	2	0	0	0	0	0	0	0	0	0	0	0	2
15	0	0	0	0	0	0	2	0	0	0	0	0	0	0	0	0	2
19	0	0	2	0	0	0	0	0	0	0	0	0	0	0	0	0	2
25	2	0	0	0	0	0	0	0	0	0	0	0	0	0	0	0	2
28	0	0	0	0	0	2	0	0	0	0	0	0	0	0	0	0	2
7	0	0	0	0	0	0	0	0	0	0	0	0	0	1	0	1	2
20	0	0	0	0	0	0	1	0	0	0	0	0	0	0	0	0	1
23	1	0	0	0	0	0	0	0	0	0	0	0	0	0	0	0	1
30	0	0	0	0	0	0	0	0	0	0	0	0	0	1	0	0	1
total	222	146	5	2	5	2	23	4	2	1	2	2	2	3	2	1	424
